# Supplementary material for: Bridging between economy-wide activity and household-level consumption data: Matrices for European countries
Source: Data Brief. 2020 Mar 12;30:105395. doi: 10.1016/j.dib.2020.105395 (PMC7083776; doi:10.1016/j.dib.2020.105395)
Supplement: Supplementary file 1 [file mmc1.xlsx]

## Sheet: geo
geo	geo_label
BE	Belgium
BG	Bulgaria
CZ	Czechia
DK	Denmark
DE	Germany (until 1990 former territory of the FRG)
EE	Estonia
IE	Ireland
EL	Greece
ES	Spain
FR	France
HR	Croatia
IT	Italy
CY	Cyprus
LV	Latvia
LT	Lithuania
LU	Luxembourg
HU	Hungary
MT	Malta
NL	Netherlands
AT	Austria
PL	Poland
PT	Portugal
RO	Romania
SI	Slovenia
SK	Slovakia
FI	Finland
SE	Sweden
UK	United Kingdom
NO	Norway
RS	Serbia

## Sheet: cpa
prod_na	prod_na_label
CPA_A01	Products of agriculture, hunting and related services
CPA_A02	Products of forestry, logging and related services
CPA_A03	Fish and other fishing products; aquaculture products; support services to fishing
CPA_B	Mining and quarrying
CPA_C10-12	Food, beverages and tobacco products
CPA_C13-15	Textiles, wearing apparel, leather and related products
CPA_C16	Wood and of products of wood and cork, except furniture; articles of straw and plaiting materials
CPA_C17	Paper and paper products
CPA_C18	Printing and recording services
CPA_C19	Coke and refined petroleum products
CPA_C20	Chemicals and chemical products
CPA_C21	Basic pharmaceutical products and pharmaceutical preparations
CPA_C22	Rubber and plastic products
CPA_C23	Other non-metallic mineral products
CPA_C24	Basic metals
CPA_C25	Fabricated metal products, except machinery and equipment
CPA_C26	Computer, electronic and optical products
CPA_C27	Electrical equipment
CPA_C28	Machinery and equipment n.e.c.
CPA_C29	Motor vehicles, trailers and semi-trailers
CPA_C30	Other transport equipment
CPA_C31_32	Furniture and other manufactured goods
CPA_C33	Repair and installation services of machinery and equipment
CPA_D	Electricity, gas, steam and air conditioning
CPA_E36	Natural water; water treatment and supply services
CPA_E37-39	Sewerage services; sewage sludge; waste collection, treatment and disposal services; materials recovery services; remediation services and other wa...
CPA_F	Constructions and construction works
CPA_G45	Wholesale and retail trade and repair services of motor vehicles and motorcycles
CPA_G46	Wholesale trade services, except of motor vehicles and motorcycles
CPA_G47	Retail trade services, except of motor vehicles and motorcycles
CPA_H49	Land transport services and transport services via pipelines
CPA_H50	Water transport services
CPA_H51	Air transport services
CPA_H52	Warehousing and support services for transportation
CPA_H53	Postal and courier services
CPA_I	Accommodation and food services
CPA_J58	Publishing services
CPA_J59_60	Motion picture, video and television programme production services, sound recording and music publishing; programming and broadcasting services
CPA_J61	Telecommunications services
CPA_J62_63	Computer programming, consultancy and related services;Information services
CPA_K64	Financial services, except insurance and pension funding
CPA_K65	Insurance, reinsurance and pension funding services, except compulsory social security
CPA_K66	Services auxiliary to financial services and insurance services
CPA_L68	Real estate services
CPA_M69_70	Legal and accounting services; services of head offices; management consultancy services
CPA_M71	Architectural and engineering services; technical testing and analysis services
CPA_M72	Scientific research and development services
CPA_M73	Advertising and market research services
CPA_M74_75	Other professional, scientific and technical services and veterinary services
CPA_N77	Rental and leasing services
CPA_N78	Employment services
CPA_N79	Travel agency, tour operator and other reservation services and related services
CPA_N80-82	Security and investigation services; services to buildings and landscape; office administrative, office support and other business support services
CPA_O	Public administration and defence services; compulsory social security services
CPA_P	Education services
CPA_Q86	Human health services
CPA_Q87_88	Residential care services; social work services without accommodation
CPA_R90-92	Creative, arts, entertainment, library, archive, museum, other cultural services; gambling and betting services
CPA_R93	Sporting services and amusement and recreation services
CPA_S94	Services furnished by membership organisations
CPA_S95	Repair services of computers and personal and household goods
CPA_S96	Other personal services
CPA_T	Services of households as employers; undifferentiated goods and services produced by households for own use

## Sheet: coicop
coicop35	coicop35_desc
CP011	Food
CP012	Non-alcoholic beverages
CP02	Alcoholic beverages, tobacco and narcotics
CP031	Clothing
CP032	Footwear
CP041	Actual rentals for housing
CP042	Imputed rentals for housing
CP043	Maintenance and repair of the dwelling
CP044	Water supply and miscellaneous services relating to the dwelling
CP045	Electricity, gas and other fuels
CP051	Furniture and furnishings, carpets and other floor coverings
CP052	Household textiles
CP053	Household appliances
CP054	Glassware, tableware and household utensils
CP055	Tools and equipment for house and garden
CP056	Goods and services for routine household maintenance
CP061	Medical products, appliances and equipment
CP062	Out-patient services
CP063	Hospital services
CP071	Purchase of vehicles
CP072	Operation of personal transport equipment
CP073	Transport services
CP081	Postal services
CP082_083	Telephone and telefax equipment and services
CP091	Audio-visual, photographic and information processing equipment
CP092	Other major durables for recreation and culture
CP093	Other recreational items and equipment, gardens and pets
CP094	Recreational and cultural services
CP095	Newspapers, books and stationery
CP096	Package holidays
CP10	Education
CP111	Catering services
CP112	Accommodation services
CP121	Personal care
CP122_127	Other services n.e.c.

## Sheet: AT
Unit: Million euro, current prices	CP011	CP012	CP02	CP031	CP032	CP041	CP042	CP043	CP044	CP045	CP051	CP052	CP053	CP054	CP055	CP056	CP061	CP062	CP063	CP071	CP072	CP073	CP081	CP082_083	CP091	CP092	CP093	CP094	CP095	CP096	CP10	CP111	CP112	CP121	CP122_127
CPA_A01	2199.71	19.9089	0.00012434	6.58356e-05	0.000131855	0.000208902	0.000758372	6.48729e-05	0.000150936	8.70628e-06	8.53305e-05	3.55172e-05	0.000162996	4.55969e-05	3.1161e-05	3.85106e-05	5.41648e-05	2.78104e-05	4.16003e-05	789.354	7.74087e-05	3.80429e-06	6.7115e-05	4.11652e-05	2.785e-05	2.68504	460.809	4.89574e-05	3.11943e-05	0.00260523	5.196e-05	0.000467787	7.55778e-05	0.000113769	3.63309e-05
CPA_A02	148.41	0.000145067	0.000906008	0.000479713	0.000960764	0.00152217	0.0055259	0.000472699	0.0010998	63.4386	0.000621764	0.000258797	0.00118767	0.000332243	0.000227056	0.000280609	0.000394674	0.000202642	0.000303122	0.00287583	0.000564041	2.77201e-05	0.000489036	0.000299952	0.00020293	1.95646e-05	373.078	0.00035673	0.000227299	0.0189831	0.000378608	0.00340854	0.0005507	0.00082898	0.000264726
CPA_A03	66.259	4.0479e-06	2.5281e-05	1.33858e-05	2.68089e-05	4.24743e-05	0.000154193	1.319e-05	3.06885e-05	1.77017e-06	17.3495	7.2214e-06	3.31405e-05	9.27082e-06	6.33569e-06	7.83002e-06	1.10129e-05	5.65446e-06	8.45823e-06	8.02463e-05	1.57388e-05	7.73492e-07	1.36459e-05	8.36977e-06	5.6625e-06	5.45925e-07	5.20512	9.95408e-06	6.34247e-06	0.000529699	1.05646e-05	9.5111e-05	1.53666e-05	23.1316	14.7737
CPA_B	1.81826e-05	1.7773e-05	0.000111	5.87725e-05	0.000117709	0.00018649	0.00067701	5.79131e-05	0.000134743	23.3167	7.61759e-05	3.17067e-05	0.000145509	4.0705e-05	2.78179e-05	3.4379e-05	4.83537e-05	2.48268e-05	3.71372e-05	0.000352334	6.91039e-05	3.39614e-06	5.99146e-05	3.67488e-05	2.48621e-05	2.39698e-06	45.7079	4.3705e-05	2.78477e-05	0.00232573	4.63855e-05	0.0004176	6.74694e-05	0.000101563	3.24331e-05
CPA_C10-12	13703	1988.22	5881.89	0.000346038	0.000693041	0.00109801	0.00398607	0.000340978	0.000793334	4.57611e-05	0.000448505	186.682	0.000856722	0.000239662	0.000163785	0.000202415	0.000284695	0.000146174	0.000218655	0.00207446	0.000406867	1.99957e-05	0.000352763	0.000216368	0.000146382	1.41128e-05	134.559	0.000257325	0.00016396	0.0136933	0.000273107	0.00245873	0.000397244	0.00059798	0.000190958
CPA_C13-15	3.10177e-05	3.0319e-05	0.000189356	7519.51	1807.2	0.000318134	0.00115491	9.8794e-05	0.000229858	1.32587e-05	649.743	594.975	0.000248224	69.4388	4.74546e-05	293.236	82.4868	4.23521e-05	6.33525e-05	601.048	0.000117885	5.79349e-06	0.000102208	6.26899e-05	4.24124e-05	8.17801	389.866	7.45565e-05	4.75054e-05	0.00396747	7.91292e-05	0.000712386	0.000115096	173.257	110.655
CPA_C16	8.60905e-06	8.41512e-06	5.25562e-05	2.78275e-05	5.57326e-05	8.82992e-05	0.00032055	191.944	6.37979e-05	3.67999e-06	72.1353	15.0125	6.88954e-05	77.0918	26.3424	32.5554	2.28945e-05	1.1755e-05	1.75837e-05	0.000166823	3.27192e-05	1.608e-06	2.83683e-05	1.73998e-05	1.17717e-05	1.13492e-06	1.08209e-05	2.06934e-05	1.31853e-05	0.00110118	2.19625e-05	0.000197725	3.19453e-05	4.8088e-05	15.3564
CPA_C17	1.19619e-05	1.16925e-05	73.0247	77.3303	7.74381e-05	0.000122688	0.000445391	76.1995	8.86445e-05	5.11319e-06	50.1145	2.08592e-05	9.57272e-05	2.6779e-05	1.83008e-05	113.086	3.18109e-05	1.6333e-05	2.44318e-05	0.000231793	4.5462e-05	2.23425e-06	3.94165e-05	2.41763e-05	1.63563e-05	1.57692e-06	15.0351	2.87526e-05	219.845	0.00153005	3.0516e-05	0.00027473	4.43867e-05	133.633	2.13371e-05
CPA_C18	0	0	0	0	0	0	0	0	0	0	0	0	0	0	0	0	0	0	0	0	0	0	0	0	0	0	0	0	0	0	0	0	0	0	0
CPA_C19	0.000425477	0.000415893	0.00259744	0.00137529	0.00275442	0.00436393	0.0158422	0.00135518	0.00315303	1273.11	0.00178254	0.000741948	0.00340495	0.00095251	0.000650947	0.000804479	0.00113149	0.000580955	0.000869023	0.00824473	4851.16	7.94708e-05	0.00140202	0.000859934	0.000581781	5.609e-05	0.000534789	0.00102271	0.000651644	0.0544228	0.00108544	0.00977198	0.00157881	0.00237661	0.000758945
CPA_C20	23.9542	2.34146e-05	0.000146235	7.74285e-05	0.000155073	0.000245688	0.000891912	381.481	0.000177514	10.2394	0.000100356	4.17713e-05	0.000191697	5.36259e-05	3.66481e-05	951.128	63.7025	3.27075e-05	4.89256e-05	0.000464175	273.118	4.47417e-06	7.89331e-05	4.84139e-05	65.5081	3.15784	270.976	5.75782e-05	110.062	0.00306398	6.11095e-05	0.000550158	8.88861e-05	1204.22	4.27283e-05
CPA_C21	8.88156e-05	8.68149e-05	0.000542199	0.000287084	0.000574968	0.000910942	0.00330697	0.000282886	0.000658173	3.79647e-05	0.000372093	0.000154877	0.000710762	0.00019883	0.000135881	0.00016793	1417.15	0.000121271	0.000181403	0.00172103	0.000337549	1.6589e-05	0.000292663	0.000179506	0.000121443	1.17084e-05	446.535	0.000213484	0.000136026	0.0113604	0.000226578	0.00203984	0.000329565	0.000496102	0.000158425
CPA_C22	9.0154e-06	8.81231e-06	5.50369e-05	116.564	5.83632e-05	9.24669e-05	0.00033568	143.574	6.68091e-05	3.85368e-06	226.62	15.7211	7.21472e-05	60.5479	55.1714	153.414	47.9502	1.23098e-05	1.84136e-05	0.000174697	274.109	1.6839e-06	2.97073e-05	1.82211e-05	1.23273e-05	1.18848e-06	33.9948	2.16701e-05	27.6152	0.00115316	2.29992e-05	0.000207058	3.34532e-05	100.716	16.0812
CPA_C23	6.07465e-06	5.93781e-06	3.70843e-05	1.96354e-05	3.93256e-05	6.2305e-05	0.000226184	251.528	4.50166e-05	2.59664e-06	101.799	1.0593e-05	48.6134	95.1947	9.29375	1.14858e-05	1.61546e-05	8.29445e-06	1.24073e-05	0.000117712	46.1742	1.13463e-06	2.0017e-05	1.22775e-05	8.30625e-06	8.00811e-07	15.2707	1.46015e-05	9.30369	0.000777009	1.5497e-05	0.000139517	2.2541e-05	3.39315e-05	21.6713
CPA_C24	4.64288e-06	4.5383e-06	2.83437e-05	1.50074e-05	3.00567e-05	4.762e-05	0.000172873	1.4788e-05	3.44064e-05	1.98463e-06	1.94514e-05	8.09626e-06	3.71554e-05	1.0394e-05	7.10325e-06	8.77861	1.2347e-05	6.33949e-06	9.48293e-06	8.99679e-05	1.76456e-05	8.672e-07	1.52991e-05	9.38375e-06	6.3485e-06	6.12063e-07	5.83571e-06	1.116e-05	7.11085e-06	0.000593871	1.18445e-05	0.000106634	1.72282e-05	2.5934e-05	8.28174e-06
CPA_C25	7.46074e-06	7.29268e-06	4.55461e-05	24.1158	48.2988	7.65215e-05	0.000277794	23.7631	5.52883e-05	3.18914	62.5136	1.301e-05	59.7058	150.32	171.215	84.6392	1.98407e-05	1.0187e-05	1.52383e-05	0.000144571	28.355	1.39352e-06	2.45844e-05	1.50789e-05	1.02015e-05	9.83537e-07	56.2652	1.79332e-05	34.2797	0.000954303	1.90331e-05	0.000171352	2.76843e-05	125.022	26.6162
CPA_C26	3.32687e-05	3.25192e-05	0.000203097	0.000107536	0.000215372	0.000341222	0.00123873	0.000105964	0.000246539	1.42209e-05	0.000139379	5.80139e-05	0.000266238	7.44781e-05	101.797	6.29033e-05	88.4729	4.54257e-05	6.79501e-05	0.000644667	505.758	6.21393e-06	0.000109626	403.436	1683.14	8.7715	41.8159	7.99672e-05	101.906	0.00425539	8.48717e-05	0.000764085	0.000123449	0.00018583	296.715
CPA_C27	8.51232e-06	8.32057e-06	5.19657e-05	2.75148e-05	5.51064e-05	8.73071e-05	0.000316948	2.71125e-05	6.30811e-05	3.63864e-06	178.312	1.48438e-05	1294.3	19.0564	273.487	1.60948e-05	2.26372e-05	1.16229e-05	1.73861e-05	0.000164948	129.406	1.58993e-06	2.80495e-05	1.72043e-05	23.2788	4.48866	64.1956	2.04609e-05	1.30371e-05	0.00108881	2.17158e-05	0.000195503	3.15864e-05	190.191	1.51838e-05
CPA_C28	6.00044e-06	5.86527e-06	3.66313e-05	1.93955e-05	3.88452e-05	6.15438e-05	0.000223421	1.91119e-05	4.44666e-05	2.56492e-06	2.51388e-05	1.04636e-05	240.097	13.4331	110.162	22.6909	1.59572e-05	8.19311e-06	1.22557e-05	0.000116274	136.83	1.12076e-06	1.97725e-05	1.21275e-05	41.0238	1.58205	7.54204	1.44231e-05	9.19002	0.000767516	1.53077e-05	0.000137813	2.22656e-05	33.5169	1.07033e-05
CPA_C29	2.41644e-05	2.362e-05	0.000147518	7.81078e-05	0.000156433	0.000247843	0.000899737	7.69656e-05	0.000179071	1.03292e-05	0.000101237	4.21378e-05	0.000193379	5.40964e-05	3.69696e-05	4.56892e-05	6.42614e-05	3.29945e-05	4.93549e-05	3745.98	642.867	4.51343e-06	7.96257e-05	4.88387e-05	3.30414e-05	15.9277	3.03726e-05	5.80834e-05	3.70092e-05	0.00309086	6.16457e-05	0.000554985	8.96659e-05	0.000134976	43.1032
CPA_C30	5.50662e-06	5.38258e-06	3.36166e-05	1.77994e-05	3.56483e-05	5.64789e-05	0.000205034	1.75391e-05	4.08071e-05	2.35384e-06	2.307e-05	9.60244e-06	4.40676e-05	1.23276e-05	8.4247	1.04117e-05	29.288	7.51885e-06	1.12471e-05	640.23	41.8565	1.02853e-06	1.81452e-05	1.11294e-05	7.52954e-06	4.35557	6.92136	1.32361e-05	8.43371e-06	0.000704352	1.40479e-05	0.000126471	2.04332e-05	3.07586e-05	9.82243
CPA_C31_32	4.33392e-05	4.2363e-05	0.000264576	280.176	0.000280566	0.000444511	0.0016137	138.039	0.000321168	1.85256e-05	2541.98	75.575	0.000346829	194.046	6.63057e-05	163.889	1037.29	5.91763e-05	8.85189e-05	0.000839811	0.000164713	8.09492e-06	0.00014281	8.75931e-05	5.92604e-05	57.1334	1307.37	0.000104174	464.636	0.00554352	0.000110563	0.000995377	0.000160818	1210.41	773.063
CPA_C33	0	0	0	0	0	0	0	0	0	0	0	0	0	0	0	0	0	0	0	0	0	0	0	0	0	0	0	0	0	0	0	0	0	0	0
CPA_D	0.00143788	0.00140549	0.00877793	0.00464774	0.00930844	0.0147477	0.0535381	0.00457978	0.0106555	5531.67	0.00602401	0.00250738	0.0115069	0.00321896	0.00219985	0.0027187	0.00382383	0.00196331	0.00293682	0.0278627	0.00546475	0.000268568	0.00473806	0.00290611	0.0019661	0.000189553	0.0018073	0.0034562	0.0022022	0.183919	0.00366818	0.0330239	0.0053355	0.00803164	0.00256482
CPA_E36	0	0	0	0	0	0	0	0	0	0	0	0	0	0	0	0	0	0	0	0	0	0	0	0	0	0	0	0	0	0	0	0	0	0	0
CPA_E37-39	2.6099e-06	2.55111e-06	1.59329e-05	8.43613e-06	1.68958e-05	2.67686e-05	9.71773e-05	8.31277e-06	96.7042	1.11562	1.09342e-05	4.55115e-06	2.08862e-05	5.84275e-06	3.99295e-06	4.93472e-06	6.94064e-06	3.56361e-06	5.33064e-06	5.05737e-05	9.9191	4.87479e-07	8.60007e-06	5.27489e-06	3.56868e-06	3.44059e-07	3.28043	6.27337e-06	3.99722e-06	0.000333833	6.65812e-06	5.99419e-05	9.68449e-06	1.45783e-05	4.65541e-06
CPA_F	1.22671e-05	1.19908e-05	7.48878e-05	3.96516e-05	7.94138e-05	0.000125818	0.000456754	664.221	9.09061e-05	5.24364e-06	51.3931	2.13914e-05	98.1696	2.74622e-05	1.87677e-05	2.31943e-05	3.26225e-05	1.67498e-05	2.50551e-05	0.000237707	4.66219e-05	2.29126e-06	4.04222e-05	2.47931e-05	16.7736	1.61715e-06	1.54187e-05	2.94862e-05	1.87878e-05	0.00156909	3.12946e-05	0.00028174	4.55192e-05	6.8521e-05	2.18814e-05
CPA_G45	0.000168348	0.000164556	0.00102773	0.000544162	0.00108984	0.00172668	0.0062683	0.000536205	0.00124756	7.19615e-05	0.000705297	0.000293566	0.00134724	0.00037688	0.00025756	0.000318308	0.000447697	0.000229866	0.000343846	0.00326219	3838.91	3.14442e-05	0.000554737	0.00034025	0.000230193	66.5793	0.0002116	0.000404656	0.000257836	0.0215335	0.000429474	0.00386648	0.000624686	0.000940353	0.000300292
CPA_G46	0	0	0	0	0	0	0	0	0	0	0	0	0	0	0	0	0	0	0	0	0	0	0	0	0	0	0	0	0	0	0	0	0	0	0
CPA_G47	0	0	0	0	0	0	0	0	0	0	0	0	0	0	0	0	0	0	0	0	0	0	0	0	0	0	0	0	0	0	0	0	0	0	0
CPA_H49	0.000646235	0.000631678	0.00394511	0.00208886	0.00418355	0.00662814	0.0240619	0.00205832	0.00478896	0.000276237	0.0027074	0.0011269	0.0051716	0.00144672	0.000988689	0.00122188	0.00171856	0.000882382	0.00131991	0.0125225	0.00245606	2655.49	0.00212945	0.00130611	0.000883637	8.5192e-05	0.000812263	1553.34	0.000989747	0.0826599	0.00164861	0.0148421	0.00239796	0.00360971	0.00115272
CPA_H50	1.57521e-05	1.53972e-05	9.61628e-05	5.09163e-05	0.000101975	0.000161562	0.000586514	5.01718e-05	0.000116732	6.73332e-06	6.59934e-05	2.74685e-05	0.000126059	3.5264e-05	2.40995e-05	2.97835e-05	4.18903e-05	2.15082e-05	3.21731e-05	0.000305238	5.98668e-05	20.5953	5.19058e-05	3.18366e-05	2.15388e-05	2.07657e-06	1.9799e-05	3.7863e-05	2.41253e-05	0.00201485	4.01851e-05	0.00036178	5.84508e-05	8.79872e-05	2.80978e-05
CPA_H51	0.00136523	0.00133448	0.00833441	0.00441291	0.00883812	0.0140026	0.0508331	0.00434838	0.0101171	0.000583575	0.00571964	0.00238069	0.0109255	0.00305632	0.0020887	0.00258133	0.00363062	0.00186411	0.00278844	0.0264549	0.00518864	1529.99	0.00449866	0.00275927	0.00186676	0.000179976	0.00171598	0.00328158	0.00209093	0.174627	0.00348284	0.0313554	0.00506592	0.00762583	0.00243523
CPA_H52	4.30619e-05	4.20919e-05	0.000262883	0.000139191	0.000278771	0.000441667	0.00160337	0.000137156	0.000319113	1.84071e-05	0.000180408	7.50914e-05	0.00034461	9.64021e-05	6.58814e-05	8.14201e-05	0.000114517	5.87976e-05	8.79525e-05	0.000834437	654.638	32.1725	0.000141896	8.70326e-05	5.88812e-05	11.3536	5.41252e-05	207.014	6.59519e-05	0.00550805	0.000109855	0.000989007	0.000159789	0.000240533	7.68117e-05
CPA_H53	5.6876e-06	5.55947e-06	3.47214e-05	1.83843e-05	3.68199e-05	5.83351e-05	0.000211772	1.81155e-05	4.21483e-05	2.43119e-06	2.38282e-05	9.91803e-06	4.55159e-05	1.27327e-05	8.70158e-06	1.07539e-05	1.51253e-05	7.76596e-06	1.16167e-05	0.000110212	2.16161e-05	1.06233e-06	131.191	1.14952e-05	7.777e-06	7.49786e-07	7.14883e-06	1.36712e-05	8.71089e-06	0.0007275	1.45096e-05	130.628	2.11048e-05	3.17695e-05	1.01452e-05
CPA_I	0.000112522	0.000109987	0.000686919	0.00036371	0.000728434	1154.08	0.00418964	0.000358392	0.000833849	4.8098e-05	0.00047141	0.000196215	0.000900473	0.000251901	0.000172149	0.000212752	0.000299234	0.000153639	0.000229822	0.0021804	0.000427646	2.10168e-05	0.000370778	0.000227418	0.000153858	1.48335e-05	0.00014143	0.000270466	0.000172334	0.0143926	0.000287054	18090.1	4175.31	0.000628518	0.00020071
CPA_J58	3.90487e-05	3.81691e-05	0.000238383	0.000126219	0.00025279	0.000400505	0.00145394	0.000124374	0.000289373	1.66916e-05	163.595	6.80931e-05	0.000312494	8.74178e-05	5.97415e-05	7.3832e-05	0.000103844	5.33179e-05	7.97556e-05	0.00075667	0.000148407	7.29353e-06	128.672	7.89215e-05	533.937	5.14772e-06	196.324	9.38606e-05	1196.11	0.00499472	9.96171e-05	0.000896835	0.000144897	0.000218116	348.265
CPA_J59_60	2.16298e-05	2.11426e-05	0.000132045	6.99153e-05	0.000140026	0.000221848	0.000805367	6.8893e-05	0.000160289	9.24579e-06	9.06183e-05	3.77181e-05	0.000173096	4.84224e-05	3.3092e-05	4.0897e-05	5.75213e-05	2.95338e-05	4.41782e-05	0.000419134	8.22055e-05	4.04003e-06	7.1274e-05	4.37161e-05	88.7274	2.85142e-06	2.71869e-05	519.912	66.2548	0.00276667	5.51799e-05	0.000496775	8.02612e-05	0.000120819	3.85822e-05
CPA_J61	5.59637e-05	5.47031e-05	0.000341646	0.000180895	0.000362294	0.000573995	0.00208376	0.00017825	0.000414723	2.3922e-05	0.00023446	9.75896e-05	0.000447859	0.000125285	8.56202e-05	0.000105814	0.000148827	7.6414e-05	0.000114304	0.00108444	0.000212694	1.04529e-05	0.00018441	2714.61	7.65227e-05	7.37761e-06	7.03418e-05	0.000134519	8.57118e-05	0.00715832	0.000142769	0.00128533	0.000207663	0.000312599	9.98253e-05
CPA_J62_63	9.31847e-06	9.10856e-06	5.68871e-05	3.01206e-05	6.03252e-05	9.55754e-05	0.000346965	2.96802e-05	6.90551e-05	3.98323e-06	3.90398e-05	1.62496e-05	7.45726e-05	2.08611e-05	1.42565e-05	1.76191e-05	2.47811e-05	1.27236e-05	1.90327e-05	0.00018057	3.54154e-05	1.74051e-06	3.07059e-05	1.88336e-05	1.27417e-05	1.22844e-06	1.17125e-05	44.7972	1.42718e-05	0.00119193	2.37724e-05	0.000214018	3.45778e-05	5.20507e-05	1.66218e-05
CPA_K64	8.5571e-05	8.36434e-05	0.000522391	0.000276596	0.000553963	0.000877664	0.00318616	0.000272551	0.000634129	3.65778e-05	0.0003585	0.000149219	0.000684796	0.000191567	0.000130917	0.000161795	0.000227563	0.00011684	0.000174776	0.00165816	0.000325218	1.5983e-05	0.000281971	0.000172948	0.000117007	1.12807e-05	0.000107556	0.000205685	0.000131057	0.0109454	0.0002183	0.00196532	0.000317526	0.000477978	2442.2
CPA_K65	0.000165226	0.000161504	0.00100867	0.00053407	0.00106963	0.00169465	0.00615204	0.00052626	0.00122442	7.06268e-05	0.000692216	0.000288121	0.00132225	0.00036989	0.000252783	0.000312404	0.000439394	0.000225603	0.000337469	0.00320169	0.000627952	3.0861e-05	0.000544448	0.000333939	0.000225924	2.17815e-05	0.000207675	0.000397151	0.000253054	0.0211341	0.000421509	0.00379477	0.0006131	0.000922912	5010.28
CPA_K66	2.57357e-05	2.5156e-05	0.000157111	8.3187e-05	0.000166606	0.00026396	0.000958245	8.19706e-05	0.000190716	1.10009e-05	0.00010782	4.4878e-05	0.000205954	5.76142e-05	3.93737e-05	4.86603e-05	6.84403e-05	3.51401e-05	5.25643e-05	0.000498697	9.78102e-05	4.80693e-06	8.48036e-05	5.20146e-05	3.519e-05	3.3927e-06	3.23476e-05	6.18604e-05	3.94158e-05	0.00329186	6.56544e-05	0.000591075	9.54968e-05	0.000143753	321.343
CPA_L68	0.000264221	0.000258269	0.00161301	0.000854055	0.00171049	5419.99	19676	0.000841567	3916.05	0.000112943	0.00110695	0.000460748	0.00211447	0.000591507	0.000404237	0.00049958	0.000702655	0.000360772	0.000539662	0.00511997	0.00100419	4.93513e-05	0.000870652	0.000534018	0.000361285	34.8318	0.000332103	0.000635102	0.00040467	0.0337965	0.000674054	0.00606838	980.436	0.00147587	1413.91
CPA_M69_70	3.71457e-05	3.6309e-05	0.000226766	0.000120068	0.000240471	0.000380987	0.00138309	0.000118312	0.000275271	1.58781e-05	0.000155622	6.47747e-05	0.000297265	8.31576e-05	5.68301e-05	7.0234e-05	9.87834e-05	5.07195e-05	7.58689e-05	0.000719795	0.000141175	6.93809e-06	0.000122401	7.50754e-05	5.07916e-05	4.89686e-06	4.66891e-05	8.92864e-05	5.68909e-05	0.00475131	9.47625e-05	0.00085313	0.000137836	0.000207487	530.069
CPA_M71	0	0	0	0	0	0	0	0	0	0	0	0	0	0	0	0	0	0	0	0	0	0	0	0	0	0	0	0	0	0	0	0	0	0	0
CPA_M72	0	0	0	0	0	0	0	0	0	0	0	0	0	0	0	0	0	0	0	0	0	0	0	0	0	0	0	0	0	0	0	0	0	0	0
CPA_M73	0	0	0	0	0	0	0	0	0	0	0	0	0	0	0	0	0	0	0	0	0	0	0	0	0	0	0	0	0	0	0	0	0	0	0
CPA_M74_75	2.14068e-05	2.09246e-05	0.000130683	6.91943e-05	0.000138582	0.00021956	0.000797061	68.1825	0.000158636	9.15045e-06	8.96838e-05	3.73291e-05	0.000171311	4.79231e-05	3.27507e-05	4.04752e-05	5.69281e-05	2.92292e-05	4.37226e-05	0.000414812	8.13578e-05	3.99837e-06	7.05389e-05	4.32653e-05	2.92708e-05	2.82202	26.9065	205.82	3.27857e-05	0.00273814	5.46108e-05	0.000491651	7.94335e-05	0.000119573	114.553
CPA_N77	2.66202e-05	2.60205e-05	0.00016251	86.0459	172.332	0.000273031	0.000991177	8.47876e-05	0.00019727	1.13789e-05	0.000111525	4.64203e-05	0.000213032	5.95942e-05	40.7268	150.998	7.07923e-05	36.3477	5.43708e-05	0.000515835	303.515	4.97213e-06	8.7718e-05	53.8021	36.3994	3.50929e-06	3.34593e-05	575.877	4.07704e-05	0.00340499	6.79107e-05	0.000611388	9.87787e-05	0.000148694	4.74837e-05
CPA_N78	0	0	0	0	0	0	0	0	0	0	0	0	0	0	0	0	0	0	0	0	0	0	0	0	0	0	0	0	0	0	0	0	0	0	0
CPA_N79	3.68895e-06	3.60585e-06	2.25202e-05	1.1924e-05	2.38812e-05	3.78359e-05	0.000137355	1.17496e-05	2.73372e-05	1.57686e-06	1.54549e-05	6.43279e-06	2.95214e-05	8.2584e-06	5.64381e-06	6.97495e-06	9.8102e-06	5.03697e-06	7.53455e-06	7.1483e-05	1.40201e-05	3.44512	1.21557e-05	7.45575e-06	5.04413e-06	4.86308e-07	4.6367e-06	44.3353	5.64985e-06	1887.41	9.41088e-06	8.47245e-05	27.3769	2.06055e-05	6.58016e-06
CPA_N80-82	1.83026e-05	1.78903e-05	0.000111733	5.91604e-05	0.000118486	0.000187721	0.000681479	58.2953	813.794	23.4706	7.66787e-05	3.1916e-05	0.000146469	4.09737e-05	2.80015e-05	173.03	4.86729e-05	2.49907e-05	3.73824e-05	0.00035466	6.95601e-05	3.41856e-06	6.03101e-05	3.69914e-05	2.50262e-05	2.4128e-06	2.30048e-05	4.39935e-05	2.80315e-05	0.00234108	4.66917e-05	0.000420357	6.79148e-05	0.000102234	163.236
CPA_O	0.239096	0.23371	1.45963	0.772843	1.54784	2.4523	8.90252	0.761542	1.77184	0.102203	1.00169	0.416936	1.91341	0.535261	0.365798	0.452075	0.63584	0.326467	0.488346	4.63311	0.908699	0.0446585	0.787862	0.483238	0.326931	0.0315196	0.300524	0.57471	0.36619	30.5828	0.609958	5.49134	0.887206	1.33553	0.426487
CPA_P	2.12625e-05	2.07836e-05	0.000129803	6.87281e-05	0.000137648	0.00021808	0.000791691	6.77231e-05	0.000157567	9.08879e-06	8.90795e-05	3.70776e-05	0.000170157	4.76002e-05	3.253e-05	4.02025e-05	5.65445e-05	2.90323e-05	4.3428e-05	0.000412017	80.8096	3.97143e-06	7.00637e-05	4.29738e-05	2.90736e-05	2.803e-06	2.67252e-05	153.325	3.25648e-05	0.00271969	1518.8	0.000488339	7.88983e-05	0.000118767	3.7927e-05
CPA_Q86	0.000118917	0.000116238	0.000725959	0.000384381	0.000769834	0.00121968	0.00442775	0.00037876	0.000881239	5.08316e-05	0.000498202	0.000207367	0.000951651	0.000266217	0.000181933	0.000224844	0.000316241	2435.57	1457.3	0.00230432	0.00045195	2.22113e-05	0.000391851	0.000240343	0.000162602	1.56766e-05	0.000149468	0.000285838	0.000182128	0.0152106	0.000303368	0.00273117	0.000441261	0.000664239	0.000212118
CPA_Q87_88	6.09258e-05	5.95534e-05	0.000371938	0.000196934	0.000394417	0.000624889	0.00226852	0.000194054	0.000451495	2.60431e-05	0.000255249	0.000106242	0.000487569	0.000136394	9.32118e-05	115.197	0.000162023	249.568	0.000124439	0.0011806	0.000231552	1.13798e-05	0.000200761	0.000123137	8.33076e-05	8.03175e-06	7.65787e-05	0.000146446	9.33115e-05	0.00779302	0.000155428	0.00139929	0.000226076	0.000340316	1847.5
CPA_R90-92	4.62152e-05	4.51742e-05	0.000282133	0.000149384	0.000299185	0.000474009	0.00172078	0.0001472	0.000342481	1.9755e-05	774.476	8.05901e-05	0.000369845	0.000103461	7.07057e-05	8.73823e-05	0.000122902	6.31032e-05	9.4393e-05	0.000895541	0.000175644	8.6321e-06	0.000152287	9.34058e-05	6.31929e-05	6.09248e-06	116.177	2110.65	7.07814e-05	0.00591139	0.0001179	0.00106143	0.000171489	0.000258147	8.24364e-05
CPA_R93	6.79685e-05	6.64375e-05	0.000414932	0.000219699	0.00044001	0.000697123	0.00253075	0.000216486	0.000503685	2.90535e-05	0.000284754	0.000118524	0.00054393	0.00015216	0.000103987	0.000128513	0.000180752	9.28056e-05	0.000138823	0.00131707	0.000258319	1.26952e-05	0.000223968	0.000137372	9.29376e-05	8.96018	8.54308e-05	1797.12	0.000104098	0.00869386	0.000173395	0.00156104	0.000252209	0.000379655	0.000121239
CPA_S94	0.342626	0.334908	2.09165	1.10749	2.21807	3.51416	12.7574	1.09129	2.53905	0.146457	1.43543	0.597471	2.74192	0.767032	0.524191	0.647826	0.911162	0.467828	0.699802	6.63927	1.30217	0.0639958	1.12901	0.692483	0.468493	0.0451678	0.430652	0.823563	0.524752	43.8253	0.874073	7.86912	1.27137	1.91382	0.611159
CPA_S95	4.53625e-06	4.43406e-06	2.76927e-05	14.6628	29.3664	4.65263e-05	0.000168903	1.44483e-05	3.36161e-05	1.93904e-06	38.0092	7.91031	108.906	10.1552	13.8802	8.57699e-06	1.20635e-05	6.19388e-06	9.26513e-06	8.79016e-05	17.2403	8.47282e-07	1.49477e-05	9.16823	18.6081	1.19601	11.4034	1.09037e-05	6.94753e-06	0.000580231	1.15724e-05	0.000104184	1.68325e-05	50.6767	32.3661
CPA_S96	5.42791e-05	5.30563e-05	0.000331361	701.797	0.000351388	0.000556716	0.00202103	0.000172884	0.000402238	2.32019e-05	0.000227402	9.46518e-05	0.000434377	0.000121514	8.30427e-05	513.146	0.000144347	74.1137	0.000110863	0.0010518	0.000206291	1.01383e-05	0.000178859	0.000109704	7.42191e-05	7.15552e-06	68.2242	0.000130469	8.31316e-05	0.00694283	0.000138471	0.00124663	0.000201412	1515.95	387.281
CPA_T	9.29793e-05	9.08848e-05	0.000567617	0.000300542	0.000601922	0.000953647	0.003462	0.000296147	0.000689029	3.97445e-05	0.000389537	0.000162137	0.000744082	0.000208151	0.000142251	175.802	0.000247264	0.000126956	0.000189907	0.00180172	0.000353374	1.73667e-05	0.000306383	0.000187921	0.000127136	1.22573e-05	0.000116867	0.000223492	0.000142403	0.011893	0.000237199	0.00213546	0.000345015	0.000519359	0.000165852

## Sheet: BE
Unit: Million euro, current prices	CP011	CP012	CP02	CP031	CP032	CP041	CP042	CP043	CP044	CP045	CP051	CP052	CP053	CP054	CP055	CP056	CP061	CP062	CP063	CP071	CP072	CP073	CP081	CP082_083	CP091	CP092	CP093	CP094	CP095	CP096	CP10	CP111	CP112	CP121	CP122_127
CPA_A01	3121.4	20.86	0.000164512	0.000158692	0.000261917	0.00251895	0.00633629	2.70436e-05	0.000133025	4.00058e-05	0.000191037	6.40092e-05	0.000252588	0.000116294	8.46987e-05	8.56328e-05	0.000180784	0.000335416	0.00546384	905.493	0.00020103	5.91776e-05	0.000151277	4.63461e-09	7.80371e-05	17.4341	967.742	0.000117427	9.73947e-05	0.00153346	3.00535e-05	0.00272876	0.000166308	0.000226662	0.000151631
CPA_A02	22.1447	1.59831e-05	0.00012605	0.00012159	0.000200682	0.00193003	0.00485489	2.07209e-05	0.000101924	30.6526	0.000146373	4.90441e-05	0.000193534	8.91046e-05	6.48965e-05	6.56122e-05	0.000138517	0.000256997	0.00418642	0.000346896	0.00015403	4.53421e-05	0.000115909	3.55106e-09	5.97924e-05	1.33581e-05	82.3875	8.99731e-05	7.46242e-05	0.00117494	2.30271e-05	0.00209078	0.000127426	0.000173669	0.000116181
CPA_A03	160.055	7.22002e-06	5.69403e-05	5.4926e-05	9.06539e-05	0.000871851	0.0021931	9.36026e-06	4.60421e-05	1.38467e-05	66.1212	2.21547e-05	8.74249e-05	4.02512e-05	2.93157e-05	2.9639e-05	6.25724e-05	0.000116093	0.00189113	0.000156703	6.95798e-05	2.04824e-05	5.23596e-05	1.60412e-09	2.701e-05	6.03425e-06	18.6084	4.06435e-05	3.371e-05	0.000530757	1.0402e-05	0.000944469	5.75619e-05	78.4514	104.964
CPA_B	1.08716e-05	7.84664e-06	6.18821e-05	5.9693e-05	9.85217e-05	0.000947518	0.00238344	1.01726e-05	5.00381e-05	45.1453	7.18598e-05	2.40775e-05	9.50125e-05	4.37446e-05	3.18599e-05	3.22113e-05	6.8003e-05	0.000126169	0.00205526	0.000170303	7.56186e-05	2.226e-05	5.69039e-05	1.74334e-09	2.93542e-05	6.55796e-06	40.4469	4.4171e-05	3.66356e-05	0.000576821	1.13048e-05	0.00102644	6.25577e-05	8.52602e-05	5.70371e-05
CPA_C10-12	20889.5	2238	8360.48	0.00089608	0.00147896	0.0142237	0.0357789	0.000152706	0.000751146	0.000225899	0.00107872	361.439	0.00142628	0.000656671	0.000478265	0.00048354	0.00102083	0.00189398	0.0308525	0.00255651	0.00113515	0.000334156	0.000854212	2.61701e-08	0.000440649	9.84447e-05	303.584	0.000663072	0.000549955	0.00865894	0.000169702	0.0154084	0.000939084	0.00127988	0.000856212
CPA_C13-15	1.70842e-05	1.23306e-05	9.72448e-05	7035.35	1393.4	0.00148898	0.00374545	1.59858e-05	7.86324e-05	2.36479e-05	564.621	416.202	0.000149307	68.7425	5.00664e-05	253.093	106.863	0.000198268	0.00322974	267.624	0.000118831	3.49805e-05	8.94217e-05	2.73957e-09	4.61286e-05	20.611	317.802	6.94125e-05	5.75711e-05	0.000906447	1.7765e-05	0.001613	9.83064e-05	133.982	179.262
CPA_C16	8.89966e-06	6.42338e-06	5.06576e-05	4.88655e-05	8.06513e-05	0.000775653	0.00195112	58.2922	4.09619e-05	1.23189e-05	117.651	19.7102	7.77786e-05	143.24	52.1621	52.7373	5.56683e-05	0.000103284	0.00168246	0.000139413	6.19025e-05	1.82224e-05	4.65824e-05	1.42712e-09	2.40297e-05	5.36844e-06	1.65552e-05	3.6159e-05	2.99905e-05	0.000472194	9.2543e-06	0.000840258	5.12107e-05	6.97952e-05	46.6914
CPA_C17	1.04241e-05	7.52363e-06	59.3347	114.471	9.4466e-05	0.000908513	0.00228532	19.5077	4.79782e-05	1.4429e-05	68.9017	2.30863e-05	9.11012e-05	4.19438e-05	3.05484e-05	154.427	6.52036e-05	0.000120975	0.00197065	0.000163293	7.25057e-05	2.13437e-05	5.45614e-05	1.67157e-09	2.81458e-05	6.288e-06	19.3909	4.23526e-05	421.53	0.000553076	1.08395e-05	0.000984185	5.99825e-05	163.501	5.46891e-05
CPA_C18	1.37603e-05	9.93158e-06	7.83249e-05	7.55541e-05	0.0001247	0.00119929	0.00301674	1.28756e-05	6.33338e-05	1.9047e-05	9.09538e-05	3.04751e-05	0.000120258	5.5368e-05	4.03255e-05	4.07702e-05	8.60722e-05	0.000159694	0.00260136	0.000215555	9.57113e-05	2.81748e-05	7.20239e-05	2.20656e-09	3.71539e-05	8.30049e-06	2.55971e-05	5.59077e-05	4.63702e-05	0.000730089	1.43087e-05	0.00129918	7.918e-05	0.000107915	72.1925
CPA_C19	0.000280583	0.000202512	0.0015971	0.0015406	0.00254273	0.0244543	0.0615136	0.000262543	0.00129142	2718.68	0.00185462	0.000621411	0.00245216	0.001129	0.000822267	0.000831336	0.00175508	0.00325627	0.0530438	0.00439533	5854.88	0.000574504	0.00146862	4.49935e-08	0.000757596	0.000169253	0.000521943	0.00114	0.000945522	0.0148871	0.000291764	0.0264912	0.00161454	0.00220046	0.00147206
CPA_C20	17.8209	1.28623e-05	0.000101438	9.78495e-05	0.000161498	0.00155318	0.00390696	83.3755	8.2023e-05	24.6676	0.000117794	3.94681e-05	0.000155746	7.17067e-05	5.22252e-05	1108.83	111.471	0.000206818	0.00336901	0.000279164	371.865	3.64889e-05	9.32776e-05	2.8577e-09	96.2354	10.7499	298.355	7.24056e-05	180.161	0.000945533	1.8531e-05	0.00168255	0.000102545	1257.84	9.3496e-05
CPA_C21	5.3689e-05	3.87503e-05	0.000305602	0.000294791	0.000486545	0.00467928	0.0117705	5.02371e-05	0.000247111	7.43161e-05	0.000354877	0.000118906	0.000469215	0.000216031	0.000157339	0.000159074	2014.98	0.00062308	0.0101498	0.000841036	0.000373439	0.00010993	0.000281017	8.6094e-09	0.000144964	3.23862e-05	399.491	0.000218136	0.000180924	0.00284861	5.58284e-05	0.00506902	0.000308938	0.000421054	0.000281675
CPA_C22	3.94777e-06	2.84932e-06	2.2471e-05	86.7044	3.57758e-05	0.000344069	0.000865489	18.4697	1.81701e-05	5.46449e-06	156.565	8.74316	3.45015e-05	47.6545	46.2768	105.271	49.3874	4.58153e-05	0.000746319	6.18417e-05	219.673	8.0832e-06	2.06633e-05	6.33052e-10	1.06593e-05	2.38137e-06	22.031	1.60396e-05	26.6067	0.000209459	4.10508e-06	0.000372727	2.27164e-05	61.9204	20.7117
CPA_C23	9.60705e-06	6.93394e-06	5.46841e-05	5.27496e-05	8.70619e-05	0.000837305	0.0021062	116.862	4.42177e-05	1.3298e-05	254.005	2.12768e-05	83.9608	270.594	28.1541	2.84646e-05	6.0093e-05	0.000111493	0.0018162	0.000150494	133.646	1.96708e-05	5.0285e-05	1.54056e-09	2.59398e-05	5.79515e-06	35.7422	3.90331e-05	32.3743	0.000509727	9.98988e-06	0.000907046	5.52811e-05	7.53429e-05	100.805
CPA_C24	3.25758e-05	2.35118e-05	0.000185424	0.000178865	0.000295211	0.00283916	0.00714175	3.04814e-05	0.000149935	4.50913e-05	0.000215322	7.2146e-05	0.000284696	0.000131077	9.54655e-05	96.5183	0.000203765	0.000378054	0.0061584	0.000510299	0.000226584	6.67002e-05	0.000170507	5.22376e-09	8.79571e-05	1.96503e-05	6.05978e-05	0.000132354	0.000109775	0.00172839	3.38739e-05	0.00307563	0.000187449	0.000255475	0.000170907
CPA_C25	3.72181e-06	2.68623e-06	2.11848e-05	20.4354	33.7281	0.000324375	0.00081595	3.48252	1.71301e-05	5.15171	49.2013	8.24273e-06	32.5268	134.78	163.605	66.1637	2.32803e-05	4.31929e-05	0.000703601	5.8302e-05	25.8874	7.62054e-06	1.94806e-05	5.96818e-10	1.00492e-05	2.24506e-06	41.54	1.51216e-05	37.6258	0.00019747	3.87012e-06	0.000351393	2.14161e-05	87.5644	39.0524
CPA_C26	1.28884e-05	9.30227e-06	7.33619e-05	7.07666e-05	0.000116798	0.00112329	0.00282559	1.20598e-05	5.93206e-05	1.78401e-05	8.51905e-05	2.85441e-05	0.000112638	5.18596e-05	75.5406	3.81868e-05	80.6182	0.000149575	0.00243653	0.000201896	358.586	2.63895e-05	6.74601e-05	0.0124005	1287.59	15.5491	23.9751	5.23651e-05	86.8638	0.000683827	1.3402e-05	0.00121685	7.41628e-05	0.000101077	338.09
CPA_C27	7.39036e-06	5.33403e-06	4.20666e-05	4.05784e-05	6.69736e-05	0.000644109	0.00162022	6.9152e-06	3.40151e-05	1.02297e-05	244.246	1.63675e-05	1227.17	29.7369	454.816	2.18968e-05	4.62274e-05	8.57678e-05	0.00139713	0.00011577	205.618	1.5132e-05	3.86824e-05	1.1851e-09	39.909	17.832	82.4856	3.00268e-05	2.49044e-05	0.000392115	7.68486e-06	0.000697758	4.25258e-05	231.834	3.8773e-05
CPA_C28	2.6206e-06	1.89143e-06	1.49167e-05	1.4389e-05	2.37486e-05	0.000228399	0.000574526	2.45211e-06	1.20617e-05	3.62742e-06	1.73218e-05	5.80387e-06	114.514	10.5446	92.158	15.5291	1.63921e-05	3.0413e-05	0.000495419	4.10516e-05	109.367	5.36577e-06	1.37167e-05	4.20231e-10	35.3791	3.16159	4.87486	1.06474e-05	8.83101	0.000139043	2.72503e-06	0.000247423	1.50795e-05	20.5519	1.37488e-05
CPA_C29	3.22054e-05	2.32444e-05	0.000183316	0.000176831	0.000291854	0.00280687	0.00706053	3.01347e-05	0.000148229	4.45785e-05	0.000212873	7.13255e-05	0.000281459	0.000129586	9.43798e-05	9.54207e-05	0.000201448	0.000373755	0.00608836	4035.96	1568.05	6.59416e-05	0.000168568	5.16435e-09	8.69568e-05	97.1343	5.99086e-05	0.000130849	0.000108527	0.00170874	3.34887e-05	0.00304065	0.000185317	0.000252569	168.963
CPA_C30	6.26966e-06	4.52516e-06	3.56874e-05	3.4425e-05	5.68175e-05	0.000546434	0.00137453	5.86656e-06	2.8857e-05	8.67844e-06	4.14416e-05	1.38855e-05	5.47937e-05	2.52275e-05	18.3736	1.85763e-05	78.4347	7.27617e-05	0.00118527	589.284	87.2185	1.28374e-05	3.28165e-05	1.00538e-09	1.69286e-05	22.6919	11.6629	2.54734e-05	2.11278e-05	0.000332653	6.5195e-06	0.000591947	3.6077e-05	4.91696e-05	32.8933
CPA_C31_32	1.91145e-05	1.3796e-05	0.000108801	209.905	0.000173221	0.00166593	0.00419056	17.8855	8.79771e-05	2.64582e-05	1768.82	42.3331	0.000167051	153.824	5.60163e-05	113.268	1076.07	0.000221831	0.00361356	0.000299428	0.000132953	3.91376e-05	0.000100049	3.06514e-09	5.16106e-05	115.302	853.366	7.76615e-05	450.89	0.00101417	1.98762e-05	0.00180469	0.000109989	749.523	1002.83
CPA_C33	2.19721e-05	1.58585e-05	0.000125067	0.000120643	0.000199118	0.00191499	0.00481706	2.05595e-05	0.00010113	3.04137e-05	0.000145233	4.86619e-05	0.000192026	8.84103e-05	6.43908e-05	6.51009e-05	137.438	0.000254995	0.00415379	0.000344193	0.000152829	4.49887e-05	0.000115006	0.00352339	59.3264	26.508	40.8727	8.9272e-05	7.40427e-05	0.00116579	2.28477e-05	0.00207449	0.000126433	0.000172316	0.000115275
CPA_D	0.000555077	0.00040063	0.00315955	0.00304777	0.00503027	0.0483779	0.121692	0.000519389	0.00255482	6915.02	0.00366898	0.00122933	0.0048511	0.00223349	0.00162669	0.00164463	0.00347206	0.00644187	0.104936	0.00869526	0.00386089	0.00113654	0.00290537	8.90105e-08	0.00149875	0.000334833	0.00103256	0.00225526	0.00187052	0.029451	0.000577196	0.0524074	0.00319404	0.00435317	0.00291217
CPA_E36	4.05166e-05	2.9243e-05	0.000230624	0.000222465	0.000367173	0.00353123	0.00888264	3.79116e-05	745.932	5.60829e-05	0.000267809	8.97325e-05	0.000354095	0.000163028	0.000118736	0.000120046	0.000253435	0.00047021	0.00765958	0.000634691	0.000281817	8.29591e-05	0.000212071	6.49711e-09	0.000109398	2.44404e-05	7.53692e-05	0.000164617	0.000136535	0.00214971	4.21311e-05	0.00382536	0.000233141	0.00031775	0.000212567
CPA_E37-39	4.32898e-05	3.12446e-05	0.000246409	0.000237692	0.000392305	0.00377294	0.00949063	4.05065e-05	996.236	59.9216	0.00028614	9.58744e-05	0.000378331	0.000174187	0.000126864	0.000128263	0.000270782	0.000502394	0.00818386	0.000678133	301.107	8.86374e-05	0.000226586	6.94182e-09	0.000116886	2.61132e-05	80.528	0.000175885	0.00014588	0.00229685	4.50149e-05	0.00408719	0.000249099	0.000339499	0.000227117
CPA_F	2.00161e-05	1.44467e-05	0.000113934	0.000109903	0.000181392	0.00174451	0.00438823	318.397	9.2127e-05	2.77063e-05	132.304	4.43299e-05	174.931	8.05398e-05	5.86586e-05	5.93055e-05	0.000125203	0.000232295	0.00378401	0.000313552	0.000139224	4.09838e-05	0.000104768	3.20973e-09	54.0451	1.20741e-05	3.72342e-05	8.13248e-05	6.74513e-05	0.00106201	2.08138e-05	0.00188982	0.000115177	0.000156976	0.000105013
CPA_G45	9.09149e-05	6.56183e-05	0.000517495	0.000499188	0.000823897	0.00792371	0.0199317	8.50696e-05	0.000418448	0.000125844	0.000600934	0.00020135	0.000794551	0.000365818	0.000266432	0.00026937	0.000568681	0.0010551	0.0171873	0.00142418	3794.21	0.000186151	0.000475864	1.45788e-08	0.000245477	164.525	0.000169121	0.000369384	0.000306369	0.00482372	9.45377e-05	0.00858369	0.000523145	0.000712996	0.000476978
CPA_G46	0	0	0	0	0	0	0	0	0	0	0	0	0	0	0	0	0	0	0	0	0	0	0	0	0	0	0	0	0	0	0	0	0	0	0
CPA_G47	0	0	0	0	0	0	0	0	0	0	0	0	0	0	0	0	0	0	0	0	0	0	0	0	0	0	0	0	0	0	0	0	0	0	0
CPA_H49	3.33597e-05	2.40775e-05	0.000189886	0.000183168	0.000302315	0.00290747	0.0073136	3.12148e-05	0.000153542	4.61763e-05	0.000220503	7.38819e-05	0.000291547	0.000134231	9.77626e-05	9.88407e-05	0.000208668	0.000387151	0.00630658	0.000522578	0.000232036	1502.71	0.00017461	5.34945e-09	9.00735e-05	2.01232e-05	6.20559e-05	135.539	0.000112417	0.00176998	3.4689e-05	0.00314964	0.000191959	0.000261622	0.000175019
CPA_H50	7.84859e-07	5.66475e-07	4.46748e-06	4.30944e-06	7.11261e-06	6.84046e-05	0.000172068	7.34396e-07	3.61242e-06	1.0864e-06	5.1878e-06	1.73823e-06	6.85927e-06	3.15807e-06	2.30008e-06	2.32544e-06	4.90937e-06	9.10857e-06	0.000148376	1.22948e-05	5.45916e-06	11.2492	4.10808e-06	1.25858e-10	2.11918e-06	4.73441e-07	1.46e-06	3.18885e-06	2.64485e-06	4.16427e-05	8.16134e-07	7.41021e-05	4.51625e-06	6.15522e-06	4.1177e-06
CPA_H51	4.7631e-05	3.43779e-05	0.000271119	0.000261528	0.000431645	0.00415129	0.0104424	4.45686e-05	0.000219228	6.59306e-05	0.000314834	0.000105489	0.000416271	0.000191655	0.000139586	0.000141125	0.000297936	0.000552775	0.00900455	0.000746137	0.000331302	585.157	0.000249309	7.63796e-09	0.000128607	2.87319e-05	8.86035e-05	0.000193523	0.000160509	0.00252718	4.9529e-05	0.00449706	0.000274079	0.000373544	0.000249892
CPA_H52	5.07456e-06	3.66259e-06	2.88848e-05	2.7863e-05	4.59871e-05	0.000442275	0.00111252	4.74829e-06	2.33563e-05	7.02418e-06	3.35421e-05	1.12387e-05	4.43491e-05	2.04187e-05	1.48713e-05	1.50353e-05	3.17419e-05	5.88921e-05	0.000959336	7.94928e-05	141.186	41.5614	2.65611e-05	8.13741e-10	1.37017e-05	6.12214	9.43973e-06	41.2355	1.71005e-05	0.000269244	5.27677e-06	0.000479112	2.92002e-05	3.9797e-05	2.66233e-05
CPA_H53	1.3157e-06	9.49614e-07	7.48909e-06	7.22415e-06	1.19233e-05	0.00011467	0.000288448	1.23111e-06	6.0557e-06	1.82119e-06	8.6966e-06	2.9139e-06	1.14986e-05	5.29405e-06	3.85575e-06	3.89827e-06	8.22984e-06	1.52692e-05	0.000248731	2.06104e-05	9.1515e-06	2.69395e-06	48.2063	2.10982e-10	3.55249e-06	7.93656e-07	2.44748e-06	5.34565e-06	4.43371e-06	6.98079e-05	1.36813e-06	124.221	7.57084e-06	1.03183e-05	6.90273e-06
CPA_I	1.59704e-05	1.15267e-05	9.0905e-05	8.76891e-05	0.000144729	1391.91	0.00350127	1.49436e-05	7.3506e-05	2.21062e-05	0.000105562	3.53698e-05	0.000139574	6.42609e-05	4.68023e-05	4.73185e-05	9.98965e-05	0.000185343	0.00301918	0.000250176	0.000111084	3.27e-05	8.35919e-05	2.56097e-09	4.31213e-05	9.63365e-06	2.97083e-05	6.48872e-05	5.38178e-05	0.000847352	1.66068e-05	10554.9	918.974	0.000125247	8.37876e-05
CPA_J58	1.37469e-05	9.92192e-06	7.82487e-05	7.54805e-05	0.000124579	0.00119812	0.00301381	1.28631e-05	6.32721e-05	1.90284e-05	90.8653	3.04455e-05	0.000120141	5.53141e-05	4.02863e-05	4.07305e-05	8.59884e-05	0.000159538	0.00259883	0.000215345	9.56182e-05	2.81473e-05	71.9538	2.20442e-09	371.177	8.2924e-06	102.289	5.58533e-05	926.5	0.000729379	1.42947e-05	0.00129791	7.91029e-05	0.00010781	360.611
CPA_J59_60	2.03139e-05	1.46617e-05	0.000115629	0.000111538	0.000184091	0.00177047	0.00445352	1.90078e-05	9.34976e-05	2.81184e-05	0.000134272	4.49894e-05	0.000177534	8.1738e-05	5.95312e-05	6.01878e-05	0.000127066	0.00023575	0.00384031	0.000318217	0.000141296	4.15935e-05	0.000106327	3.25748e-09	164.547	1.22537e-05	3.77881e-05	825.347	136.91	0.00107781	2.11234e-05	0.00191793	0.000116891	0.000159311	0.000106575
CPA_J61	1.15923	0.836681	6.59844	6.36501	10.5053	101.033	254.144	1.0847	5.33552	1.6046	7.66235	2.56736	10.1311	4.66445	3.3972	3.43467	7.2511	13.4533	219.15	18.1593	8.06315	2.37357	6.06761	4461.38	3.13001	0.69927	2.15641	4.70991	3.90643	61.506	1.20542	109.448	6.67047	9.09122	6.08182
CPA_J62_63	0	0	0	0	0	0	0	0	0	0	0	0	0	0	0	0	0	0	0	0	0	0	0	0	0	0	0	0	0	0	0	0	0	0	0
CPA_K64	4.0976e-05	2.95746e-05	0.000233239	0.000224988	0.000371336	0.00357128	0.00898337	3.83415e-05	0.000188598	5.67188e-05	0.000270846	9.075e-05	0.00035811	0.000164877	0.000120083	0.000121407	0.000256309	0.000475542	0.00774644	0.000641888	0.000285013	8.38999e-05	0.000214476	6.57079e-09	0.000110638	2.47175e-05	7.62239e-05	0.000166484	0.000138083	0.00217409	4.26089e-05	0.00386873	0.000235785	0.000321353	3439.64
CPA_K65	6.45273e-05	4.65729e-05	0.000367295	0.000354301	0.000584765	0.00562389	0.0141466	6.03785e-05	0.000296995	8.93184e-05	0.000426516	0.000142909	0.000563936	0.000259641	0.000189101	0.000191187	0.000403624	0.000748862	0.0121988	0.00101082	0.000448826	0.000132122	0.000337747	1.03474e-08	0.000174228	3.8924e-05	0.000120034	0.000262172	0.000217447	0.00342366	6.70986e-05	0.00609231	0.000371304	0.000506052	5755.14
CPA_K66	7.82088e-05	5.64476e-05	0.000445171	0.000429422	0.00070875	0.00681631	0.0171461	7.31804e-05	0.000359966	0.000108256	0.000516949	0.00017321	0.000683506	0.000314692	0.000229196	0.000231723	0.000489203	0.000907641	0.0147852	0.00122514	0.000543989	0.000160135	0.000409358	1.25413e-08	0.000211169	4.7177e-05	0.000145485	0.000317759	0.000263551	0.00414957	8.13253e-05	0.00738405	0.000450031	0.000613349	2872.22
CPA_L68	5.31589e-05	3.83677e-05	0.000302585	0.000291881	0.000481741	9266.16	23308.6	4.97411e-05	489.342	7.35824e-05	0.000351373	0.000117732	0.000464582	0.000213898	0.000155786	0.000157504	0.000332514	0.000616929	0.0100496	0.000832732	0.000369752	0.000108845	0.000278243	8.5244e-09	0.000143533	32.0664	9.88866e-05	0.000215983	0.000179137	0.00282048	5.52772e-05	0.00501898	305.888	0.000416897	836.683
CPA_M69_70	1.70954e-05	1.23387e-05	9.73086e-05	9.38661e-05	0.000154924	0.00148996	0.00374791	1.59963e-05	7.8684e-05	2.36634e-05	0.000112998	3.78614e-05	0.000149405	6.87876e-05	5.00992e-05	5.06517e-05	0.000106934	0.000198399	0.00323186	0.000267799	0.000118909	3.50035e-05	8.94804e-05	2.74137e-09	4.61589e-05	1.03123e-05	3.1801e-05	6.94581e-05	5.76089e-05	0.000907041	1.77767e-05	0.00161406	9.83709e-05	0.00013407	717.519
CPA_M71	1.676e-05	1.20966e-05	9.53992e-05	9.20244e-05	0.000151884	0.00146072	0.00367437	1.56824e-05	7.71401e-05	2.31991e-05	0.000110781	3.71185e-05	0.000146474	6.74379e-05	4.91162e-05	4.96579e-05	0.000104835	0.000194506	0.00316844	0.000262545	116.576	3.43167e-05	8.77246e-05	2.68758e-09	4.52532e-05	1.01099e-05	3.11771e-05	6.80952e-05	5.64785e-05	0.000889244	1.74279e-05	0.00158239	9.64407e-05	0.000131439	8.793e-05
CPA_M72	0	0	0	0	0	0	0	0	0	0	0	0	0	0	0	0	0	0	0	0	0	0	0	0	0	0	0	0	0	0	0	0	0	0	0
CPA_M73	0.00524787	0.00378767	0.0298713	0.0288146	0.0475577	0.457379	1.15051	0.00491046	0.024154	0.00726407	0.0346876	0.0116225	0.0458637	0.0211161	0.0153792	0.0155488	0.0328259	0.0609034	0.992099	0.0822076	0.0365021	0.0107452	0.0274682	8.41532e-07	0.0141696	0.00316561	0.00976212	0.0213219	0.0176845	0.278439	0.00545699	0.495475	0.0301974	0.0411562	0.0275325
CPA_M74_75	1.31396e-05	9.4836e-06	7.47919e-05	7.21461e-05	0.000119075	0.00114519	0.00288067	12.2948	6.0477e-05	1.81878e-05	8.68512e-05	2.91005e-05	0.000114834	5.28705e-05	3.85065e-05	3.89312e-05	8.21897e-05	0.00015249	0.00248402	0.000205832	9.13941e-05	2.69039e-05	6.87751e-05	2.10703e-09	3.5478e-05	7.92607	24.4425	213.544	4.42785e-05	0.000697157	1.36632e-05	0.00124057	7.56084e-05	0.000103047	206.808
CPA_N77	2.88606e-05	2.08303e-05	0.000164277	158.465	261.543	0.00251535	0.00632725	2.7005e-05	0.000132835	3.99487e-05	0.000190764	6.39179e-05	0.000252227	0.000116128	84.5778	256.532	0.000180526	334.938	0.00545604	0.0004521	602.228	5.90931e-05	0.000151061	0.004628	77.9258	1.74093e-05	5.36867e-05	1055.34	9.72557e-05	0.00153127	3.00107e-05	0.00272486	0.00016607	0.000226338	0.000151415
CPA_N78	0	0	0	0	0	0	0	0	0	0	0	0	0	0	0	0	0	0	0	0	0	0	0	0	0	0	0	0	0	0	0	0	0	0	0
CPA_N79	1.14569e-05	8.26905e-06	6.52135e-05	6.29064e-05	0.000103825	0.000998527	0.00251174	1.07203e-05	5.27318e-05	1.58585e-05	7.57283e-05	2.53736e-05	0.000100127	4.60995e-05	3.35751e-05	3.39454e-05	7.16638e-05	0.000132961	0.0021659	0.000179471	7.96894e-05	117.292	5.99672e-05	1.83719e-09	3.09344e-05	6.911e-06	2.13122e-05	232.744	3.86079e-05	2431.49	1.19134e-05	0.0010817	131.851	8.985e-05	6.01076e-05
CPA_N80-82	2.55956e-05	1.84738e-05	0.000145693	0.000140538	0.000231955	0.0022308	0.00561146	23.95	706.844	106.288	0.000169184	5.66869e-05	0.000223693	0.00010299	7.50097e-05	379.184	0.000160103	0.000297047	0.00483881	0.000400955	0.000178033	5.2408e-05	0.000133972	4.10444e-09	6.91101e-05	1.54398e-05	4.76132e-05	0.000103994	8.62533e-05	0.00135804	2.66156e-05	0.0024166	0.000147283	0.000200733	671.428
CPA_O	3.58049	2.58423	20.3804	19.6595	32.4474	312.058	784.967	3.35028	16.4797	4.9561	23.6665	7.92974	31.2917	14.407	10.4928	10.6086	22.3963	41.5529	676.885	56.0882	24.9044	7.33118	18.7409	0.000574156	9.66758	2.15982	6.66045	14.5474	12.0657	189.972	3.72317	338.05	20.6029	28.0798	18.7848
CPA_P	2.84831e-05	2.05578e-05	0.000162128	0.000156393	0.000258122	0.00248245	0.00624448	2.66518e-05	0.000131097	3.94261e-05	0.000188269	6.30817e-05	0.000248928	0.000114609	8.34714e-05	8.4392e-05	0.000178164	0.000330556	0.00538467	0.000446186	198.117	5.83201e-05	0.000149085	4.56746e-09	7.69064e-05	1.71815e-05	5.29844e-05	347.177	9.59835e-05	0.00151124	829.306	0.00268922	0.000163898	0.000223377	0.000149434
CPA_Q86	4.96702e-06	3.58497e-06	2.82727e-05	2.72725e-05	4.50125e-05	0.000432902	0.00108894	4.64767e-06	2.28614e-05	6.87532e-06	3.28313e-05	1.10005e-05	4.34093e-05	1.9986e-05	1.45562e-05	1.47167e-05	3.10692e-05	864.661	5634.03	7.78081e-05	3.45486e-05	1.01701e-05	2.59982e-05	7.96496e-10	1.34113e-05	2.9962e-06	9.23968e-06	2.01808e-05	1.67381e-05	0.000263538	5.16495e-06	0.000468959	2.85813e-05	3.89536e-05	2.60591e-05
CPA_Q87_88	5.13388e-05	3.7054e-05	0.000292225	0.000281887	0.000465247	0.00447445	0.0112553	4.8038e-05	0.000236294	7.10629e-05	0.000339342	0.000113701	0.000448676	0.000206574	0.000150452	152.111	0.000321129	1787.42	0.00970551	0.00080422	0.000357092	0.000105118	0.000268716	8.23253e-09	0.000138619	3.09685e-05	9.55008e-05	0.000208588	0.000173004	0.00272391	5.33846e-05	0.00484713	0.000295415	0.000402622	4578.87
CPA_R90-92	2.31269e-05	1.66919e-05	0.00013164	0.000126983	0.000209582	0.00201563	0.00507021	2.16399e-05	0.000106444	3.20121e-05	611.461	5.12193e-05	0.000202117	9.30566e-05	6.77747e-05	6.85222e-05	0.000144661	0.000268396	0.00437209	0.000362281	0.000160861	4.73531e-05	0.00012105	3.70855e-09	6.24442e-05	1.39506e-05	86.0415	1785.31	7.79339e-05	0.00122705	2.40484e-05	0.00218351	0.000133077	0.000181371	0.000121333
CPA_R93	2.28174e-05	1.64685e-05	0.000129878	0.000125284	0.000206777	0.00198865	0.00500236	2.13503e-05	0.00010502	3.15837e-05	0.00015082	5.05338e-05	0.000199412	9.18112e-05	6.68677e-05	6.76052e-05	0.000142725	0.000264804	0.00431358	0.000357433	0.000158708	4.67194e-05	0.00011943	3.65892e-09	6.16086e-05	13.7639	4.2445e-05	1019.77	7.6891e-05	0.00121063	2.37266e-05	0.00215429	0.000131296	0.000178944	0.00011971
CPA_S94	0.15127	0.10918	0.86104	0.83058	1.37085	13.184	33.1636	0.141544	0.696239	0.209387	0.999871	0.335019	1.32202	0.608671	0.443306	0.448194	0.946207	1.75554	28.5973	2.36963	1.05217	0.30973	0.791772	2.42572e-05	0.408439	0.0912487	0.281393	0.614603	0.509755	8.026	0.157298	14.2821	0.87044	1.18633	0.793625
CPA_S95	5.60992e-06	4.04899e-06	3.19321e-05	30.8025	50.8387	0.000488934	0.00122989	5.24923e-06	2.58204e-05	7.76523e-06	74.1615	12.4243	147.084	22.5729	32.8804	1.66215e-05	3.50906e-05	6.51051e-05	0.00106054	8.78792e-05	39.0204	1.14865e-05	2.93633e-05	0.000899589	45.4416	6.76801	20.8712	2.27929e-05	1.89046e-05	0.000297649	5.83347e-06	0.000529658	3.22807e-05	87.9911	117.728
CPA_S96	3.37376e-05	2.43503e-05	0.000192037	740.974	0.00030574	0.00294041	0.00739645	3.15684e-05	0.000155282	4.66994e-05	0.000223001	7.47189e-05	0.00029485	0.000135751	9.88701e-05	499.802	0.000211032	391.537	0.00637803	0.000528498	0.000234665	6.90789e-05	0.000176588	5.41006e-09	9.1094e-05	2.03511e-05	62.7589	0.000137075	0.00011369	0.00179003	3.5082e-05	0.00318532	0.000194134	1322.93	708.007
CPA_T	0.000146488	0.000105728	0.00083382	0.000804323	0.00132751	0.0127672	0.0321152	0.000137069	0.000674229	0.000202768	0.000968263	0.000324428	0.00128023	0.000589429	0.000429291	434.026	0.000916295	0.00170004	0.0276932	0.00229472	0.00101891	0.000299939	0.000766742	2.34903e-08	0.000395528	8.83641e-05	0.000272497	0.000595174	0.000493641	0.00777228	0.000152325	0.0138306	0.000842923	0.00114882	0.000768537

## Sheet: BG
Unit: Million euro, current prices	CP011	CP012	CP02	CP031	CP032	CP041	CP042	CP043	CP044	CP045	CP051	CP052	CP053	CP054	CP055	CP056	CP061	CP062	CP063	CP071	CP072	CP073	CP081	CP082_083	CP091	CP092	CP093	CP094	CP095	CP096	CP10	CP111	CP112	CP121	CP122_127
CPA_A01	926.505	6.27177	4.62228e-05	1.04403e-05	3.06437e-05	6.34161e-06	8.06984e-05	1.79714e-05	4.12393e-06	5.14758e-06	1.45571e-05	3.51813e-06	3.05784e-05	2.77617e-05	1.39247e-05	9.82833e-06	3.90648e-05	4.71499e-10	1.54508e-09	85.5164	4.37082e-05	3.11483e-05	2.20021e-05	5.96244e-05	1.62514e-05	2.00997	40.0115	2.179e-05	9.34776e-06	0.000351975	4.87879e-05	1.5081e-05	3.68284e-06	1.97161e-05	5.92082e-06
CPA_A02	49.8585	3.64506e-05	0.00026864	6.06773e-05	0.000178097	3.68565e-05	0.000469007	0.000104447	2.39677e-05	29.917	8.46035e-05	2.04468e-05	0.000177717	0.000161347	8.09282e-05	5.71208e-05	0.000227039	2.74028e-09	8.97977e-09	0.000248504	0.000254026	0.000181029	0.000127873	0.000346528	9.44506e-05	1.16817e-05	25.8379	0.00012664	5.43278e-05	0.00204563	0.000283548	8.76486e-05	2.14041e-05	0.000114587	3.44109e-05
CPA_A03	23.1958	1.05988e-06	7.81127e-06	1.76432e-06	5.17854e-06	1.07168e-06	1.36374e-05	3.03703e-06	6.96911e-07	8.69899e-07	2.46002	5.94535e-07	5.16751e-06	4.6915e-06	2.35316e-06	1.66091e-06	6.60164e-06	7.96794e-11	2.61106e-10	7.22578e-06	7.38633e-06	5.2638e-06	3.71818e-06	1.0076e-05	2.74635e-06	3.39669e-07	0.375645	3.68233e-06	1.57969e-06	5.94809e-05	8.24476e-06	2.54857e-06	6.2237e-07	3.33186	2.00114
CPA_B	5.12044e-05	3.74346e-05	0.000275892	6.23153e-05	0.000182904	3.78515e-05	0.000481668	0.000107267	2.46147e-05	92.1738	8.68873e-05	2.09988e-05	0.000182515	0.000165703	8.31128e-05	5.86628e-05	0.000233168	2.81426e-09	9.22218e-09	0.000255213	0.000260883	0.000185916	0.000131325	0.000355883	9.70003e-05	1.1997e-05	26.5354	0.000130059	5.57944e-05	0.00210085	0.000291203	9.00146e-05	2.19819e-05	0.00011768	3.53399e-05
CPA_C10-12	4023.5	436.63	1524.29	3.82544e-05	0.000112282	2.32364e-05	0.000295689	6.58495e-05	1.51106e-05	1.88614e-05	5.33388e-05	12.8908	0.000112043	0.000101722	5.10217e-05	3.60122e-05	0.000143138	1.72763e-09	5.66135e-09	0.000156671	0.000160152	0.000114131	8.06185e-05	0.000218471	5.9547e-05	7.36478e-06	8.14482	7.98411e-05	3.42513e-05	0.00128968	0.000178765	5.52586e-05	1.34944e-05	7.22421e-05	2.16946e-05
CPA_C13-15	6.61058e-06	4.83287e-06	3.56181e-05	603.376	212.52	4.88669e-06	6.21842e-05	1.38484e-05	3.1778e-06	3.9666e-06	56.0865	29.8208	2.3563e-05	21.3925	1.073e-05	37.8673	30.1024	3.63325e-10	1.1906e-09	32.9484	3.36805e-05	2.40021e-05	1.69543e-05	4.59451e-05	1.25229e-05	3.09767	17.1288	1.67908e-05	7.20315e-06	0.000271223	3.75948e-05	1.1621e-05	2.83791e-06	15.1927	9.12488
CPA_C16	3.0851e-06	2.25546e-06	1.66227e-05	3.75454e-06	1.10201e-05	2.28058e-06	2.90208e-05	45.2404	1.48305e-06	1.85118e-06	10.47	1.26519	1.09966e-05	39.9348	10.0152	7.06895	1.40485e-05	1.69561e-10	5.55643e-10	1.53767e-05	1.57184e-05	1.12016e-05	7.91243e-06	2.14422e-05	5.84434e-06	7.22828e-07	7.99387e-07	7.83613e-06	3.36165e-06	0.000126578	1.75452e-05	5.42344e-06	1.32443e-06	7.09032e-06	2.12925
CPA_C17	3.6398e-06	2.66099e-06	19.6114	8.85921	1.30015e-05	2.69063e-06	3.42388e-05	15.2499	1.74971e-06	2.18402e-06	6.17628	1.49267e-06	1.29739e-05	1.17788e-05	5.90798e-06	20.8499	1.65745e-05	2.00048e-10	6.55548e-10	1.81415e-05	1.85446e-05	1.32156e-05	9.33509e-06	2.52975e-05	6.89515e-06	8.52793e-07	0.943117	9.24508e-06	47.5929	0.000149336	2.06998e-05	6.39858e-06	1.56256e-06	16.7303	2.51209e-06
CPA_C18	2.66242e-05	1.94645e-05	0.000143453	3.24014e-05	9.5103e-05	1.96813e-05	0.000250448	5.57745e-05	1.27987e-05	1.59756e-05	4.51779e-05	1.09185e-05	9.49004e-05	8.61587e-05	4.32153e-05	3.05023e-05	0.000121238	1.4633e-09	4.79516e-09	0.0001327	0.000135649	9.66689e-05	6.82838e-05	0.000185045	5.04363e-05	6.23796e-06	6.89866e-06	6.76254e-05	2.90108e-05	0.00109236	0.000151414	4.6804e-05	1.14297e-05	6.11891e-05	18.3753
CPA_C19	7.88869e-05	5.76727e-05	0.000425047	9.60046e-05	0.000281788	5.8315e-05	0.000742071	0.000165258	3.79221e-05	331.346	0.000133861	3.23513e-05	0.000281188	0.000255286	0.000128046	9.03775e-05	0.000359225	4.33572e-09	1.42079e-08	0.000393188	1205.77	0.000286427	0.000202323	0.000548283	0.000149441	1.84829e-05	2.04406e-05	0.000200372	8.59584e-05	0.00323662	0.000448635	0.000138679	3.3866e-05	0.000181302	5.44456e-05
CPA_C20	3.43855	2.51386e-06	1.85271e-05	4.18468e-06	1.22827e-05	2.54186e-06	3.23457e-05	36.0167	1.65296e-06	2.06326	5.83478e-06	1.41014e-06	1.22565e-05	1.11275e-05	5.58131e-06	82.7276	15.658	1.88987e-10	6.19301e-10	1.71384e-05	52.5576	1.24849e-05	8.81893e-06	2.38988e-05	13.0278	0.80564	8.01873	8.7339e-06	11.2404	0.000141079	1.95552e-05	6.04479e-06	1.47616e-06	71.1237	2.37319e-06
CPA_C21	3.6377e-05	2.65945e-05	0.000196001	4.42705e-05	0.00012994	2.68907e-05	0.00034219	7.62054e-05	1.7487e-05	2.18276e-05	6.17271e-05	1.49181e-05	0.000129664	0.00011772	5.90456e-05	4.16757e-05	993.894	1.99932e-09	6.55169e-09	0.00018131	0.000185339	0.00013208	9.3297e-05	0.000252829	6.89117e-05	8.52301e-06	37.7029	9.23974e-05	3.96379e-05	0.0014925	0.000206878	6.39489e-05	1.56166e-05	8.36033e-05	2.51064e-05
CPA_C22	2.30697e-06	1.68658e-06	1.24301e-05	11.2302	8.24061e-06	1.70537e-06	2.17012e-05	24.1641	1.10899e-06	1.38427e-06	23.4878	0.946083	8.22305e-06	22.3968	14.9783	23.787	21.0104	1.26794e-10	4.15497e-10	1.14984e-05	94.031	8.37629e-06	5.91674e-06	1.6034e-05	4.37027e-06	5.40515e-07	1.79329	5.85969e-06	5.02754	9.46519e-05	1.31199e-05	4.05553e-06	9.90377e-07	10.604	1.59221
CPA_C23	2.48865e-06	1.81941e-06	1.3409e-05	3.02867e-06	8.88959e-06	1.83967e-06	2.34102e-05	67.7745	1.19633e-06	1.49329e-06	16.8917	1.02059e-06	8.87065	56.3748	4.03948	2.85115e-06	1.13325e-05	1.36779e-10	4.4822e-10	1.24039e-05	25.3591	9.03596e-06	6.38271e-06	1.72967e-05	4.71444e-06	5.83083e-07	1.28968	6.32116e-06	2.71174	0.000102106	1.41531e-05	4.37492e-06	1.06837e-06	5.71954e-06	3.4352
CPA_C24	8.29516e-07	6.06443e-07	4.46947e-06	1.00951e-06	2.96307e-06	6.13197e-07	7.80307e-06	1.73773e-06	3.9876e-07	4.97741e-07	1.40758e-06	3.40182e-07	2.95676e-06	2.6844e-06	1.34644e-06	0.950342	3.77734e-06	4.55912e-11	1.494e-10	4.13447e-06	4.22633e-06	3.01186e-06	2.12748e-06	5.76534e-06	1.57141e-06	1.94353e-07	2.14938e-07	2.10696e-06	9.03874e-07	3.40339e-05	4.71751e-06	1.45825e-06	3.56109e-07	1.90643e-06	5.72509e-07
CPA_C25	1.71898e-06	1.25672e-06	9.26196e-06	2.09198	6.14028	1.27071e-06	1.61701e-05	3.60106	8.26339e-07	1.03145	5.83379	7.0495e-07	6.1272	50.0652	41.8527	11.8162	7.82768e-06	9.44773e-11	3.09598e-10	8.56774e-06	8.7581	6.24139e-06	4.40871e-06	1.19473e-05	3.2564e-06	4.02751e-07	2.67245	4.3662e-06	5.61922	7.05275e-05	9.77595e-06	3.02188e-06	7.37955e-07	11.8519	2.37279
CPA_C26	4.22766e-06	3.09077e-06	2.27789e-05	5.14503e-06	1.51014e-05	3.12519e-06	3.97687e-05	8.85644e-06	2.0323e-06	2.53676e-06	7.17381e-06	1.73376e-06	1.50692e-05	1.36812e-05	13.7243	4.84346e-06	19.2514	2.32358e-10	7.61424e-10	2.10715e-05	86.1587	1.53501e-05	1.08428e-05	176.3	296.325	1.98105	1.09544	1.07382e-05	9.21327	0.000173455	2.4043e-05	7.43201e-06	1.81493e-06	9.71621e-06	14.5891
CPA_C27	2.91371e-06	2.13016e-06	1.56992e-05	3.54596e-06	1.04079e-05	2.15388e-06	2.74086e-05	6.10386e-06	1.40066e-06	1.74834e-06	24.7209	1.1949e-06	197.329	9.42905	99.3176	3.33812e-06	1.32681e-05	1.60141e-10	5.24774e-10	1.45225e-05	59.3806	1.05793e-05	7.47285e-06	2.0251e-05	11.0393	2.73069	4.52986	7.4008e-06	3.17489e-06	0.000119546	1.65704e-05	5.12215e-06	1.25085e-06	26.7857	2.01096e-06
CPA_C28	1.21779e-06	8.90306e-07	6.56153e-06	1.48204e-06	4.35001e-06	9.00221e-07	1.14555e-05	2.55113e-06	5.85411e-07	7.30722e-07	2.06644e-06	4.99414e-07	21.7037	3.9409	23.7201	2.79035	5.54543e-06	6.69314e-11	2.19331e-10	6.06972e-06	37.2275	4.42164e-06	3.1233e-06	8.46396e-06	11.5348	0.570649	0.315545	3.09319e-06	1.32696	4.99644e-05	6.92566e-06	2.14082e-06	5.22796e-07	2.79879	8.40487e-07
CPA_C29	8.53358e-06	6.23874e-06	4.59794e-05	1.03853e-05	3.04823e-05	6.30822e-06	8.02735e-05	1.78768e-05	4.10222e-06	5.12047e-06	1.44804e-05	3.4996e-06	3.04174e-05	2.76155e-05	1.38513e-05	9.77657e-06	3.88591e-05	4.69016e-10	1.53694e-09	340.264	304.346	3.09842e-05	2.18863e-05	5.93104e-05	1.61658e-05	9.99694	2.21115e-06	2.16752e-05	9.29853e-06	0.000350121	4.8531e-05	1.50016e-05	3.66344e-06	1.96123e-05	5.88964
CPA_C30	1.464e-06	1.0703e-06	7.88808e-06	1.78167e-06	5.22946e-06	1.08222e-06	1.37715e-05	3.06689e-06	7.03764e-07	8.78453e-07	2.48421e-06	6.00381e-07	5.21832e-06	4.73764e-06	2.3763	1.67724e-06	13.3331	8.04629e-11	2.63673e-10	43.781	14.9179	5.31556e-06	3.75474e-06	1.01751e-05	2.77336e-06	2.05805	0.379339	3.71854e-06	1.59523e-06	6.00658e-05	8.32583e-06	2.57363e-06	6.2849e-07	3.36462e-06	1.01041
CPA_C31_32	5.35127e-06	3.91222e-06	2.88329e-05	13.0249	1.9115e-05	3.95579e-06	5.03382e-05	11.2103	2.57243e-06	3.21097e-06	127.126	2.19454	1.90743e-05	34.6345	8.68596e-06	12.2615	219.311	2.94112e-10	9.63792e-10	2.66718e-05	2.72644e-05	1.94297e-05	1.37245e-05	3.71926e-05	1.01373e-05	12.5378	33.2779	1.35922e-05	40.8167	0.000219556	3.0433e-05	9.40726e-06	2.29729e-06	61.4927	36.933
CPA_C33	1.74935e-07	1.27892e-07	9.42559e-07	2.12894e-07	6.24876e-07	1.29316e-07	1.64558e-06	3.66468e-07	8.40939e-08	1.04968e-07	2.96843e-07	7.17405e-08	6.23546e-07	5.66108e-07	2.83947e-07	2.00416e-07	0.796597	9.61465e-12	3.15067e-11	8.71911e-07	8.91283e-07	6.35165e-07	4.4866e-07	1.21584	0.331393	0.0819734	0.0453278	4.44334e-07	1.90616e-07	7.17736e-06	9.94867e-07	3.07527e-07	7.50992e-08	4.02044e-07	1.20735e-07
CPA_D	0.000211054	0.000154298	0.00113717	0.000256851	0.000753896	0.000156016	0.00198534	0.000442133	0.000101457	1139.77	0.000358132	8.65529e-05	0.00075229	0.000682993	0.000342575	0.000241796	0.000961072	1.15998e-08	3.8012e-08	0.00105194	0.00107531	0.000766309	0.000541296	0.00146688	0.000399816	4.94493e-05	5.46867e-05	0.000536077	0.000229973	0.00865928	0.00120028	0.000371022	9.06051e-05	0.000485055	0.000145664
CPA_E36	0.000137502	0.000100525	0.000740866	0.000167338	0.000491163	0.000101644	0.00129345	0.000288049	264.396	8.25063e-05	0.000233323	5.63891e-05	0.000490117	0.00044497	0.000223187	0.00015753	0.000626138	7.55726e-09	2.47648e-08	0.000685336	0.000700563	0.00049925	0.000352654	0.000955671	0.00026048	3.22162e-05	3.56284e-05	0.000349254	0.000149827	0.00564151	0.000781981	0.000241721	5.90292e-05	0.000316013	9.48999e-05
CPA_E37-39	2.59616e-05	1.898e-05	0.000139882	3.1595e-05	9.2736e-05	1.91914e-05	0.000244215	5.43864e-05	62.4006	15.5779	4.40535e-05	1.06468e-05	9.25385e-05	8.40143e-05	4.21398e-05	2.97431e-05	0.000118221	1.42688e-09	4.67582e-09	0.000129398	132.273	9.42629e-05	6.65843e-05	0.000180439	4.9181e-05	6.08271e-06	6.72696	6.59423e-05	2.82888e-05	0.00106517	0.000147645	4.56391e-05	1.11452e-05	5.96661e-05	1.7918e-05
CPA_F	1.61244e-06	1.17883e-06	8.68793e-06	1.96233e-06	5.75972e-06	1.19196e-06	1.51679e-05	57.4238	7.75125e-07	9.67528e-07	2.73611	6.61259e-07	5.74746	5.21803e-06	2.61725e-06	1.84731e-06	7.34254e-06	8.86218e-11	2.9041e-10	8.03673e-06	8.2153e-06	5.85456e-06	4.13547e-06	1.12069e-05	3.05457	3.7779e-07	4.17804e-07	4.0956e-06	1.75698e-06	6.61564e-05	9.17006e-06	2.83459e-06	6.92218e-07	3.70579e-06	1.11286e-06
CPA_G45	3.51685e-06	2.57111e-06	1.8949e-05	4.27998e-06	1.25624e-05	2.59974e-06	3.30823e-05	7.36738e-06	1.6906e-06	2.11025e-06	5.96765e-06	1.44225e-06	1.25356e-05	1.13809e-05	5.70841e-06	4.02912e-06	1.60146e-05	1.93291e-10	6.33404e-10	1.75287e-05	107.509	1.27692e-05	9.01976e-06	2.4443e-05	6.66224e-06	2.47196	9.1126e-07	8.93279e-06	3.83211e-06	0.000144292	2.00006e-05	6.18245e-06	1.50978e-06	8.0826e-06	2.42724e-06
CPA_G46	0	0	0	0	0	0	0	0	0	0	0	0	0	0	0	0	0	0	0	0	0	0	0	0	0	0	0	0	0	0	0	0	0	0	0
CPA_G47	0	0	0	0	0	0	0	0	0	0	0	0	0	0	0	0	0	0	0	0	0	0	0	0	0	0	0	0	0	0	0	0	0	0	0
CPA_H49	1.19593e-05	8.74326e-06	6.44376e-05	1.45544e-05	4.27194e-05	8.84063e-06	0.000112499	2.50534e-05	5.74903e-06	7.17607e-06	2.02935e-05	4.9045e-06	4.26284e-05	3.87017e-05	1.94119e-05	1.37013e-05	5.4459e-05	6.573e-10	2.15394e-09	5.96077e-05	6.09321e-05	955.3	3.06724e-05	8.31204e-05	2.26555e-05	2.80203e-06	3.09881e-06	30.3767	1.30314e-05	0.000490676	6.80136e-05	2.10239e-05	5.13412e-06	2.74855e-05	8.25401e-06
CPA_H50	6.96732e-08	5.09367e-08	3.75402e-07	8.47916e-08	2.48876e-07	5.1504e-08	6.554e-07	1.45957e-07	3.34929e-08	4.18066e-08	1.18226e-07	2.85728e-08	2.48346e-07	2.25469e-07	1.13091e-07	7.98217e-08	3.17269e-07	3.82932e-12	1.25485e-11	3.47265e-07	3.5498e-07	1.77082	1.78692e-07	4.84245e-07	1.31987e-07	1.63242e-08	1.80532e-08	1.76969e-07	7.59187e-08	2.8586e-06	3.96236e-07	1.22482e-07	2.99105e-08	1.60126e-07	4.80865e-08
CPA_H51	1.95016e-05	1.42572e-05	0.000105075	2.37332e-05	6.96606e-05	1.4416e-05	0.000183447	4.08534e-05	9.37469e-06	1.17017e-05	3.30917e-05	7.99755e-06	6.95122e-05	6.31091e-05	3.16542e-05	2.23422e-05	8.88038e-05	1.07183e-09	3.51234e-09	9.71997e-05	9.93593e-05	424.845	5.00162e-05	0.000135541	3.69433e-05	4.56915e-06	5.0531e-06	4.95339e-05	2.12497e-05	0.000800124	0.000110907	3.42828e-05	8.37198e-06	4.48194e-05	1.34595e-05
CPA_H52	2.33893e-06	1.70995e-06	1.26023e-05	2.84645e-06	8.35476e-06	1.72899e-06	2.20018e-05	4.89977e-06	1.12436e-06	1.40345e-06	3.96886e-06	9.59189e-07	8.33697e-06	7.56901e-06	3.79645e-06	2.67961e-06	1.06507e-05	1.2855e-10	4.21253e-10	1.16577e-05	47.6668	33.9693	5.9987e-06	1.62561e-05	4.43081e-06	1.09601	6.06045e-07	11.8817	2.54859e-06	9.59631e-05	1.33016e-05	4.11171e-06	1.0041e-06	5.37543e-06	1.61426e-06
CPA_H53	7.113e-06	5.20018e-06	3.83252e-05	8.65646e-06	2.5408e-05	5.2581e-06	6.69104e-05	1.49009e-05	3.41932e-06	4.26807e-06	1.20699e-05	2.91703e-06	2.53539e-05	2.30184e-05	1.15455e-05	8.14908e-06	3.23903e-05	3.90939e-10	1.28109e-09	3.54526e-05	3.62403e-05	2.58263e-05	127.7	4.94371e-05	1.34747e-05	1.66655e-06	1.84306e-06	1.8067e-05	7.75061e-06	0.000291837	4.04521e-05	12.5043	3.05359e-06	1.63474e-05	4.9092e-06
CPA_I	0.000118674	8.67601e-05	0.000639419	0.000144425	0.000423908	87.7263	0.00111634	0.000248607	5.70481e-05	7.12087e-05	0.000201374	4.86678e-05	0.000423005	0.00038404	0.000192626	0.00013596	0.000540401	6.52245e-09	2.13737e-08	0.000591493	0.000604635	0.000430888	0.000304365	0.000824811	0.000224812	2.78048e-05	3.07498e-05	0.00030143	0.000129312	0.00486902	0.000674904	1460.35	509.463	0.000272741	8.19053e-05
CPA_J58	3.33202e-06	2.43598e-06	1.79531e-05	4.05504e-06	1.19021e-05	2.46311e-06	3.13435e-05	6.98017e-06	1.60175e-06	1.99934e-06	5.65401	1.36645e-06	1.18768e-05	1.07828e-05	5.40839e-06	3.81736e-06	1.51729e-05	1.83132e-10	6.00114e-10	1.66074e-05	1.69764e-05	1.20981e-05	8.5457	2.31583e-05	63.1209	7.8068e-07	3.45347	8.4633e-06	72.614	0.000136708	1.89494e-05	5.85751e-06	1.43043e-06	7.6578e-06	11.4983
CPA_J59_60	6.42405e-06	4.6965e-06	3.46131e-05	7.818e-06	2.2947e-05	4.7488e-06	6.04296e-05	1.34576e-05	3.08813e-06	3.85467e-06	1.09008e-05	2.63449e-06	2.28981e-05	2.07889e-05	1.04272e-05	7.35977e-06	2.9253e-05	3.53073e-10	1.157e-09	3.20187e-05	3.27301e-05	2.33248e-05	1.64759e-05	4.46487e-05	36.5086	1.50513e-06	1.66455e-06	163.17	13.9998	0.00026357	3.65339e-05	1.12931e-05	2.75783e-06	1.4764e-05	4.4337e-06
CPA_J61	6.58875e-06	4.81691e-06	3.55005e-05	8.01844e-06	2.35353e-05	4.87055e-06	6.19789e-05	1.38026e-05	3.16731e-06	3.9535e-06	1.11803e-05	2.70203e-06	2.34852e-05	2.13219e-05	1.06946e-05	7.54846e-06	3.0003e-05	3.62125e-10	1.18667e-09	3.28396e-05	3.35692e-05	2.39228e-05	1.68983e-05	1099.04	1.24816e-05	1.54372e-06	1.70722e-06	1.67354e-05	7.17936e-06	0.000270327	3.74706e-05	1.15827e-05	2.82853e-06	1.51426e-05	4.54737e-06
CPA_J62_63	3.4858e-07	2.5484e-07	1.87817e-06	4.24219e-07	1.24514e-06	2.57679e-07	3.27902e-06	7.30233e-07	1.67568e-07	2.09161e-07	5.91496e-07	1.42952e-07	1.24249e-06	1.12804e-06	5.65801e-07	3.99354e-07	1.58732e-06	1.91584e-11	6.27811e-11	1.73739e-06	1.77599e-06	1.26565e-06	8.94012e-07	2.42272e-06	6.60342e-07	8.16711e-08	9.03214e-08	1.77078	3.79827e-07	1.43018e-05	1.9824e-06	6.12786e-07	1.49645e-07	8.01123e-07	2.4058e-07
CPA_K64	4.44557e-05	3.25007e-05	0.000239529	5.41021e-05	0.000158798	3.28627e-05	0.000418184	9.31292e-05	2.13705e-05	2.66751e-05	7.54356e-05	1.82312e-05	0.000158459	0.000143863	7.21586e-05	5.0931e-05	0.000202437	2.44334e-09	8.0067e-09	0.000221576	0.000226499	0.000161412	0.000114016	0.000308978	8.42157e-05	1.04158e-05	1.1519e-05	0.000112917	4.84407e-05	0.00182396	0.000252822	7.81507e-05	1.90847e-05	0.00010217	490.913
CPA_K65	1.17126e-05	8.56283e-06	6.31078e-05	1.42541e-05	4.18378e-05	8.65819e-06	0.000110177	2.45364e-05	5.63039e-06	7.02798e-06	1.98747e-05	4.80329e-06	4.17487e-05	3.7903e-05	1.90113e-05	1.34186e-05	5.33351e-05	6.43736e-10	2.10949e-09	5.83777e-05	5.96747e-05	4.25267e-05	3.00395e-05	8.14051e-05	2.2188e-05	2.74421e-06	3.03486e-06	2.97498e-05	1.27625e-05	0.00048055	6.661e-05	2.05901e-05	5.02817e-06	2.69183e-05	137.423
CPA_K66	1.88442e-07	1.37766e-07	1.01533e-06	2.29332e-07	6.73123e-07	1.393e-07	1.77263e-06	3.94762e-07	9.05867e-08	1.13072e-07	3.19762e-07	7.72795e-08	6.71689e-07	6.09817e-07	3.05871e-07	2.1589e-07	8.58102e-07	1.0357e-11	3.39393e-11	9.3923e-07	9.60099e-07	6.84206e-07	4.83301e-07	1.30972e-06	3.56979e-07	4.41512e-08	4.88275e-08	4.78641e-07	2.05334e-07	7.73151e-06	1.07168e-06	3.31271e-07	8.08976e-08	4.33086e-07	0.910401
CPA_L68	0.000158655	0.00011599	0.000854842	0.000193082	0.000566723	234.563	2984.87	0.000332363	152.536	9.51991e-05	0.000269217	6.50641e-05	0.000565516	0.000513424	0.000257522	0.000181765	0.000722463	8.71988e-09	2.85746e-08	0.000790768	0.000808338	0.000576055	0.000406906	0.00110269	0.000300552	37.1723	4.11095e-05	0.000402983	0.000172877	0.00650941	0.000902281	0.000278907	68.1102	0.000364628	328.498
CPA_M69_70	2.02757e-05	1.48232e-05	0.000109246	2.46753e-05	7.24256e-05	1.49882e-05	0.000190729	4.2475e-05	9.74681e-06	1.21662e-05	3.44052e-05	8.315e-06	7.22714e-05	6.56141e-05	3.29106e-05	2.3229e-05	9.23287e-05	1.11438e-09	3.65175e-09	0.000101058	0.000103303	7.36182e-05	5.20015e-05	0.000140921	3.84097e-05	4.75052e-06	5.25367e-06	5.15001e-05	2.20932e-05	0.000831884	0.000115309	3.56436e-05	8.7043e-06	4.65985e-05	111.95
CPA_M71	1.44207e-05	1.05427e-05	7.76995e-05	1.75499e-05	5.15114e-05	1.06601e-05	0.000135652	3.02096e-05	6.93224e-06	8.65297e-06	2.44701e-05	5.9139e-06	5.14017e-05	4.66669e-05	2.34071e-05	1.65212e-05	6.56671e-05	7.92579e-10	2.59724e-09	7.18756e-05	73.4726	5.23596e-05	3.69851e-05	0.000100227	2.73182e-05	3.37872e-06	3.73658e-06	3.66285e-05	1.57134e-05	0.000591662	8.20114e-05	2.53508e-05	6.19077e-06	3.31423e-05	9.95277e-06
CPA_M72	0	0	0	0	0	0	0	0	0	0	0	0	0	0	0	0	0	0	0	0	0	0	0	0	0	0	0	0	0	0	0	0	0	0	0
CPA_M73	0.178967	0.130839	0.964282	0.217801	0.639278	0.132296	1.6835	0.374914	0.086032	0.107387	0.303684	0.0733939	0.637916	0.579155	0.290491	0.205035	0.814956	9.83623e-06	3.22329e-05	0.892006	0.911825	0.649804	0.459	1.24386	0.33903	0.0419313	0.0463725	0.454575	0.195009	7.34277	1.0178	0.314614	0.07683	0.41131	0.123518
CPA_M74_75	4.61653e-06	3.37506e-06	2.48741e-05	5.61827e-06	1.64905e-05	3.41265e-06	4.34267e-05	9.67107	2.21923e-06	2.77009e-06	7.83366e-06	1.89323e-06	1.64553e-05	1.49396e-05	7.49336e-06	5.28897e-06	2.10222e-05	2.5373e-10	8.31461e-10	2.30097e-05	2.35209e-05	1.6762e-05	1.18401e-05	3.2086e-05	8.74544e-06	1.08164	1.1962	46.9038	5.03036e-06	0.00018941	2.62545e-05	8.11562e-06	1.98187e-06	1.06099e-05	9.55861
CPA_N77	4.03082e-07	2.94686e-07	2.17183e-06	0.490548	1.43983	2.97968e-07	3.79171e-06	8.44408e-07	1.93768e-07	2.41865e-07	6.83979e-07	1.65303e-07	1.43676e-06	1.30442e-06	0.654267	1.38539	1.8355e-06	2.21539e-05	7.25972e-11	2.00904e-06	6.16104	1.46354e-06	1.03379e-06	2.80152	0.763589	9.44408e-08	1.04444e-07	9.21444	4.39215e-07	1.65379e-05	2.29235e-06	7.08598e-07	1.73042e-07	9.26383e-07	2.78196e-07
CPA_N78	5.3234e-05	3.89184e-05	0.000286827	6.47853e-05	0.000190154	3.93518e-05	0.00050076	0.000111519	2.55903e-05	3.19424e-05	9.03313e-05	2.18311e-05	0.000189749	0.000172271	8.64072e-05	6.0988e-05	0.00024241	2.9258e-09	9.58772e-09	0.000265329	0.000271224	0.000193285	0.00013653	0.000369989	0.000100845	1.24725e-05	1.37936e-05	0.000135214	5.80059e-05	0.00218412	0.000302745	9.35825e-05	2.28532e-05	0.000122345	36.7406
CPA_N79	1.95865e-06	1.43194e-06	1.05533e-05	2.38366e-06	6.9964e-06	1.44788e-06	1.84246e-05	4.10314e-06	9.41554e-07	1.17527e-06	3.32359e-06	8.03239e-07	6.9815e-06	6.3384e-06	3.17921e-06	2.24395e-06	8.91907e-06	1.0765e-10	3.52764e-10	9.76232e-06	9.97922e-06	35.558	5.02341e-06	1.36131e-05	3.71042e-06	4.58906e-07	5.07511e-07	24.8748	2.13423e-06	321.444	1.1139e-05	3.44321e-06	1.68169	4.50147e-06	1.35181e-06
CPA_N80-82	1.95723e-06	1.43089e-06	1.05457e-05	2.38193e-06	6.99132e-06	1.44683e-06	1.84112e-05	4.10016	5.64521	3.52324	3.32117e-06	8.02655e-07	6.97642e-06	6.33379e-06	3.17689e-06	11.2116	8.91258e-06	1.07572e-10	3.52507e-10	9.75522e-06	9.97196e-06	7.10643e-06	5.01975e-06	1.36032e-05	3.70773e-06	4.58572e-07	5.07142e-07	4.97135e-06	2.13268e-06	8.03025e-05	1.11309e-05	3.44071e-06	8.40234e-07	4.4982e-06	6.75413
CPA_O	0.891896	0.652049	4.80558	1.08543	3.18589	0.65931	8.38987	1.86841	0.428747	0.535172	1.51343	0.365765	3.17911	2.88627	1.44769	1.02181	4.0614	4.90197e-05	0.000160635	4.44539	4.54415	3.23835	2.28747	6.1989	1.68959	0.208968	0.231101	2.26541	0.971846	36.5933	5.07227	1.56791	0.382889	2.0498	0.615562
CPA_P	1.67205e-06	1.22241e-06	9.0091e-06	2.03487e-06	5.97265e-06	1.23602e-06	1.57286e-05	3.50274e-06	8.0378e-07	1.0033e-06	2.83726e-06	6.85705e-07	5.95993e-06	5.41093e-06	2.714e-06	1.9156e-06	7.61398e-06	9.1898e-11	3.01145e-10	8.33383e-06	8.519	6.07099e-06	4.28835e-06	1.16212e-05	3.16749e-06	3.91756e-07	4.33249e-07	12.741	1.82194e-06	6.86021e-05	266.254	2.93938e-06	7.17808e-07	3.84279e-06	1.154e-06
CPA_Q86	0.272433	0.199171	1.46788	0.331549	0.973144	0.201389	2.56272	0.570714	0.130963	0.16347	0.462284	0.111724	0.971071	0.881621	0.442202	0.312115	1.24057	224.599	294.4	1.35786	1.38803	0.989167	0.698715	1.89348	0.51609	0.0638301	0.0705907	0.691978	0.296854	11.1776	1.54934	0.478923	0.116955	0.626118	0.188026
CPA_Q87_88	4.69126e-06	3.42969e-06	2.52767e-05	5.70922e-06	1.67574e-05	3.46789e-06	4.41296e-05	9.82761e-06	2.25516e-06	2.81493e-06	7.96047e-06	1.92387e-06	1.67217e-05	1.51814e-05	7.61465e-06	5.37458	2.13625e-05	0.000773512	8.4492e-10	2.33822e-05	2.39017e-05	1.70333e-05	1.20318e-05	3.26054e-05	8.887e-06	1.09915e-06	1.21556e-06	1.19158e-05	5.11178e-06	0.000192476	2.66795e-05	8.24699e-06	2.01395e-06	1.07817e-05	55.0422
CPA_R90-92	9.52056e-06	6.9603e-06	5.12972e-05	1.15864e-05	3.40079e-05	7.03782e-06	8.95577e-05	1.99444e-05	4.57667e-06	5.7127e-06	64.6207	3.90436e-06	3.39354e-05	3.08095e-05	1.54534e-05	1.09073e-05	4.33535e-05	5.23261e-10	1.7147e-09	4.74523e-05	4.85066e-05	3.45678e-05	2.44176e-05	6.61702e-05	1.80355e-05	2.23063e-06	4.93378	459.461	1.0374e-05	0.000390616	5.4144e-05	1.67366e-05	4.08715e-06	2.18806e-05	6.57083e-06
CPA_R93	1.3167e-06	9.62618e-07	7.09447e-06	1.60242e-06	4.70333e-06	9.73338e-07	1.23859e-05	2.75833e-06	6.32959e-07	7.90073e-07	2.23428e-06	5.39977e-07	4.69331e-06	4.26099e-06	2.13722e-06	1.50849e-06	5.99584e-06	7.23677e-11	2.37145e-10	6.56271e-06	6.70853e-06	4.78077e-06	3.37698e-06	9.15141e-06	2.49433e-06	0.308499	3.41174e-07	36.7886	1.43473e-06	5.40226e-05	7.48818e-06	2.3147e-06	5.65258e-07	3.02611e-06	9.08753e-07
CPA_S94	0.158238	0.115685	0.852596	0.192575	0.565235	0.116973	1.48851	0.33149	0.0760675	0.094949	0.26851	0.0648932	0.564031	0.512075	0.256846	0.181287	0.720565	8.69697e-06	2.84996e-05	0.788691	0.806214	0.574542	0.405838	1.09979	0.299763	0.0370747	0.0410015	0.401924	0.172423	6.49231	0.899911	0.278175	0.0679313	0.363671	0.109212
CPA_S95	1.38083e-06	1.0095e-06	7.43996e-06	1.68045	4.93237	1.02074e-06	1.29891e-05	2.89266e-06	6.63783e-07	8.28548e-07	4.68617	0.566273	14.7656	4.46849	4.4826	1.58195e-06	6.28782e-06	7.58918e-11	2.48694e-10	6.8823e-06	7.03522	5.01359e-06	3.54143e-06	9.59707	7.8474	0.647045	0.715577	3.50729e-06	1.5046e-06	5.66534e-05	7.85284e-06	2.42742e-06	5.92785e-07	6.34695	3.81203
CPA_S96	6.12534e-06	4.47812e-06	3.30036e-05	29.8179	2.188e-05	4.52799e-06	5.76197e-05	1.28318e-05	2.94454e-06	3.67544e-06	1.03939e-05	2.51199e-06	2.18334e-05	1.98222e-05	9.94239e-06	35.0877	2.78928e-05	0.000336656	1.10321e-09	3.05299e-05	3.12082e-05	2.22403e-05	1.57098e-05	4.25726e-05	1.16037e-05	1.43515e-06	1.58715	1.55583e-05	6.67442e-06	0.000251314	3.48352e-05	1.0768e-05	2.62959e-06	70.3877	16.9102
CPA_T	0	0	0	0	0	0	0	0	0	0	0	0	0	0	0	0	0	0	0	0	0	0	0	0	0	0	0	0	0	0	0	0	0	0	0

## Sheet: CY
Unit: Million euro, current prices	CP011	CP012	CP02	CP031	CP032	CP041	CP042	CP043	CP044	CP045	CP051	CP052	CP053	CP054	CP055	CP056	CP061	CP062	CP063	CP071	CP072	CP073	CP081	CP082_083	CP091	CP092	CP093	CP094	CP095	CP096	CP10	CP111	CP112	CP121	CP122_127
CPA_A01	360.42	2.74038	2.80342e-05	1.32026e-06	3.58662e-06	7.86111e-09	5.38101e-08	1.82807e-07	1.62081e-09	1.29011e-07	1.67752e-07	2.82e-07	2.08321e-06	6.25878e-07	4.39783e-07	3.94569e-07	2.06355e-07	1.35559e-10	1.54315e-10	18.5505	1.23928e-06	1.53098e-09	1.77756e-09	1.91587e-10	1.04797e-07	0.000291639	1.72582	1.07444e-07	8.85889e-08	7.44183e-08	6.86409e-07	3.3199e-08	1.56963e-08	2.17844e-06	9.57912e-10
CPA_A02	1.27859	1.04992e-06	1.07407e-05	5.05829e-07	1.37414e-06	3.01182e-09	2.06162e-08	7.00385e-08	6.2098e-10	0.0494278	6.42706e-08	1.08042e-07	7.98137e-07	2.39792e-07	1.68493e-07	1.51171e-07	7.90606e-08	5.19366e-11	5.91226e-11	3.55361e-06	4.74804e-07	5.86561e-10	6.81033e-10	7.34025e-11	4.01506e-08	1.11735e-10	0.0734677	4.11649e-08	3.39409e-08	2.85118e-08	2.62983e-07	1.27195e-08	6.01368e-09	8.34621e-07	3.67003e-10
CPA_A03	0.372267	1.91056e-08	1.9545e-07	9.20467e-09	2.50054e-08	5.48066e-11	3.75156e-10	1.2745e-09	1.13001e-11	8.99447e-10	0.00116954	1.96606e-09	1.45238e-08	4.36353e-09	3.0661e-09	2.75088e-09	1.43868e-09	9.451e-13	1.07587e-12	6.46657e-08	8.64009e-09	1.06738e-11	1.23929e-11	1.33572e-12	7.30628e-10	2.03326e-12	0.000668453	7.49086e-10	6.17629e-10	5.18834e-10	4.78555e-09	2.31459e-10	1.09432e-10	0.0151878	1.33569e-05
CPA_B	1.25129e-05	1.0275e-05	0.000105114	4.9503e-06	1.3448e-05	2.94751e-08	2.0176e-07	6.85432e-07	6.07722e-09	1.45118	6.28985e-07	1.05735e-06	7.81097e-06	2.34672e-06	1.64896e-06	1.47943e-06	7.73726e-07	5.08278e-10	5.78604e-10	3.47774e-05	4.64667e-06	5.74038e-09	6.66494e-09	7.18353e-10	3.92934e-07	1.0935e-09	0.718992	4.02861e-07	3.32163e-07	2.79031e-07	2.57368e-06	1.24479e-07	5.88529e-08	8.16802e-06	3.59168e-09
CPA_C10-12	1143.68	139.404	675.523	3.53484e-06	9.60274e-06	2.10472e-08	1.4407e-07	4.89444e-07	4.33953e-09	3.45412e-07	4.49136e-07	0.755021	5.57754e-06	1.67571e-06	1.17747e-06	1.05641e-06	5.52492e-07	3.62944e-10	4.13161e-10	2.48334e-05	3.31803e-06	4.09901e-09	4.7592e-09	5.12952e-10	2.80581e-07	7.80827e-10	0.256704	2.87669e-07	2.37186e-07	1.99246e-07	1.83778e-06	8.88863e-08	4.20248e-08	5.8325e-06	2.56469e-09
CPA_C13-15	1.37225e-05	1.12683e-05	0.000115275	407.164	132.732	3.23246e-08	2.21265e-07	7.51695e-07	6.66472e-09	5.30489e-07	3.44895	12.7553	8.56608e-06	2.57359	1.80837e-06	8.11227	0.848525	5.57415e-10	6.34539e-10	38.1395	5.09588e-06	6.29532e-09	7.30926e-09	7.87799e-10	4.3092e-07	0.00239841	3.94249	4.41807e-07	3.64274e-07	3.06005e-07	2.82249e-06	1.36513e-07	6.45424e-08	8.95765	0.0078778
CPA_C16	3.99688e-06	3.28206e-06	3.35756e-05	1.58123e-06	4.29557e-06	9.41499e-09	6.44465e-08	1.53259	1.94119e-09	1.54512e-07	0.401822	0.337742	2.49499e-06	2.99837	1.05343	0.945125	2.47145e-07	1.62355e-10	1.84818e-10	1.11087e-05	1.48425e-06	1.8336e-09	2.12892e-09	2.29457e-10	1.25511e-07	3.49286e-10	1.14831e-07	1.28682e-07	1.061e-07	8.91284e-08	8.2209e-07	3.97613e-08	1.87989e-08	2.60904e-06	0.00114726
CPA_C17	8.66544e-06	7.11568e-06	72.7935	6.85638	9.31301e-06	2.04122e-08	1.39723e-07	0.949353	4.2086e-09	3.3499e-07	0.435585	7.32241e-07	5.40926e-06	1.62516e-06	1.14194e-06	5.12269	5.35822e-07	3.51993e-10	4.00695e-10	2.40841e-05	3.21792e-06	3.97533e-09	4.61561e-09	4.97475e-10	2.72115e-07	7.57269e-10	0.248959	2.7899e-07	2.76036	1.93235e-07	1.78233e-06	8.62045e-08	4.07569e-08	11.3131	2.48731e-09
CPA_C18	0.00636542	0.005227	0.0534723	0.00251826	0.00684111	1.49943e-05	0.000102637	0.000348686	3.09154e-06	0.000246076	0.00031997	0.000537886	0.00397351	0.0011938	0.000838842	0.000752601	0.000393602	2.58566e-07	2.94341e-07	0.0176916	0.0023638	2.92018e-06	3.39052e-06	3.65433e-07	0.000199889	5.56271e-07	0.000182879	0.000204939	0.000168974	0.000141946	0.00130926	6.33237e-05	2.9939e-05	0.00415515	1.82712
CPA_C19	0.000561056	0.000460714	0.00471311	0.000221963	0.000602983	1.32161e-06	9.04657e-06	3.07336e-05	2.72492e-07	151.826	2.82026e-05	4.74099e-05	0.00035023	0.000105223	7.39364e-05	6.63351e-05	3.46925e-05	2.27903e-08	2.59436e-08	0.00155936	625.045	2.57388e-07	2.98844e-07	3.22097e-08	1.76185e-05	4.90304e-08	1.61192e-05	1.80636e-05	1.48936e-05	1.25112e-05	0.000115399	5.58142e-06	2.63886e-06	0.000366239	1.61044e-07
CPA_C20	22.4025	1.83959e-05	0.000188191	8.86279e-06	2.40766e-05	5.27709e-08	3.61222e-07	6.13583	1.08804e-08	0.86604	1.12611e-06	1.89304e-06	1.39844e-05	4.20146e-06	2.95222e-06	55.6228	1.38524	9.09997e-10	1.03591e-09	6.22639e-05	24.9575	1.02773e-08	1.19326e-08	1.28611e-09	1.40698	0.00195774	5.79262	7.21263e-07	1.78407	4.99564e-07	4.6078e-06	2.22862e-07	1.05368e-07	131.613	6.43038e-09
CPA_C21	0.000511625	0.000420123	0.00429787	0.000202407	0.000549859	1.20517e-06	8.24953e-06	2.80258e-05	2.48484e-07	1.97785e-05	2.57178e-05	4.32329e-05	0.000319374	9.59524e-05	6.74224e-05	6.04908e-05	189.816	2.07824e-08	2.36578e-08	0.00142197	0.000189992	2.34711e-07	2.72515e-07	2.93719e-08	1.60662e-05	4.47106e-08	58.796	1.64721e-05	1.35814e-05	1.1409e-05	0.000105232	5.08968e-06	2.40637e-06	0.000333972	1.46856e-07
CPA_C22	5.67345e-06	4.65879e-06	4.76595e-05	8.97803	6.09743e-06	1.33643e-08	9.14798e-08	1.5539	2.75546e-09	2.19325e-07	1.71112	0.479414	3.54156e-06	3.19207	2.99061	6.03709	0.701629	2.30458e-10	2.62344e-10	1.57684e-05	16.8547	2.60274e-09	3.02194e-09	3.25708e-10	1.7816e-07	4.958e-10	0.488996	1.82661e-07	0.301211	1.26515e-07	1.16693e-06	5.64399e-08	2.66844e-08	7.4069	0.0016285
CPA_C23	7.21779e-06	5.92693e-06	6.06326e-05	2.85547e-06	7.75717e-06	1.70021e-08	1.16381e-07	5.1399	3.50551e-09	2.79026e-07	1.45126	6.09912e-07	4.50559	9.47559	0.951167	8.53378e-07	4.46307e-07	2.93189e-10	3.33755e-10	2.00606e-05	5.36066	3.31121e-09	3.84452e-09	4.14366e-10	2.26655e-07	6.30759e-10	0.414735	2.32381e-07	0.191601	1.60953e-07	1.48457e-06	7.18031e-08	3.3948e-08	4.71154e-06	0.00414356
CPA_C24	2.10703e-05	1.7302e-05	0.000177	8.33575e-06	2.26449e-05	4.96329e-08	3.39742e-07	1.15419e-06	1.02334e-08	8.1454e-07	1.05914e-06	1.78047e-06	1.31528e-05	3.95162e-06	2.77667e-06	2.4912	1.30287e-06	8.55883e-10	9.74304e-10	5.85613e-05	7.82447e-06	9.66616e-09	1.1223e-08	1.20963e-09	6.61657e-07	1.84132e-09	6.05351e-07	6.78373e-07	5.59325e-07	4.69857e-07	4.3338e-06	2.09609e-07	9.91017e-08	1.3754e-05	6.04799e-09
CPA_C25	2.96565e-06	2.43526e-06	2.49127e-05	1.17326	3.18727	6.98583e-09	4.78187e-08	0.162453	1.44035e-09	0.114647	0.298148	2.50601e-07	1.85126	5.00572	5.86224	2.10382	1.83379e-07	1.20466e-10	1.37133e-10	8.24251e-06	1.1013	1.36051e-09	1.57964e-09	1.70255e-10	9.31283e-08	2.59167e-10	0.511219	9.5481e-08	0.236175	6.61324e-08	6.09982e-07	2.95025e-08	1.39486e-08	5.80765	0.00170251
CPA_C26	3.81126e-05	3.12963e-05	0.000320162	1.50779e-05	4.09607e-05	8.97773e-08	6.14534e-07	2.08773e-06	1.85104e-08	1.47336e-06	1.9158e-06	3.22056e-06	2.37912e-05	7.1478e-06	10.045	4.50615e-06	2.35667	1.54814e-09	1.76235e-09	0.000105927	56.6125	1.74844e-08	2.03005e-08	0.013128	44.2825	0.00666128	1.09498	1.22706e-06	2.02345	8.49889e-07	7.83909e-06	3.79146e-07	1.79258e-07	2.48787e-05	0.0546988
CPA_C27	4.06741e-06	3.33998e-06	3.4168e-05	1.60913e-06	4.37137e-06	9.58112e-09	6.55837e-08	2.22805e-07	1.97545e-09	1.57239e-07	1.02228	3.43701e-07	48.2413	0.76282	11.2561	4.80901e-07	2.51506e-07	1.6522e-10	1.88079e-10	1.13047e-05	6.04174	1.86595e-09	2.16649e-09	2.33506e-10	0.255452	0.0014218	0.701141	1.30953e-07	1.07972e-07	9.0701e-08	8.36595e-07	4.04629e-08	1.91306e-08	10.6203	1.1675e-09
CPA_C28	2.3586e-06	1.93678e-06	1.98133e-05	9.331e-07	2.53486e-06	5.55588e-09	3.80305e-08	1.292e-07	1.14552e-09	9.11791e-08	1.1856e-07	1.99305e-07	7.36159	0.442342	3.72982	0.557727	1.45843e-07	9.58071e-11	1.09063e-10	6.55532e-06	5.2552	1.08202e-09	1.2563e-09	1.35405e-10	0.370328	0.000412234	0.0677627	7.59367e-08	0.0626106	5.25955e-08	4.85123e-07	2.34635e-08	1.10934e-08	1.53962	6.77009e-10
CPA_C29	1.42321e-05	1.16867e-05	0.000119556	5.63044e-06	1.52956e-05	3.35248e-08	2.29481e-07	7.79606e-07	6.91219e-09	5.50186e-07	7.15403e-07	1.20263e-06	8.88414e-06	2.66915e-06	1.87552e-06	1.6827e-06	8.80031e-07	5.78112e-10	6.581e-10	316.445	36.9956	6.52907e-09	7.58065e-09	8.1705e-10	4.4692e-07	0.00621867	4.08888e-07	4.58211e-07	3.778e-07	3.17368e-07	2.92729e-06	1.41582e-07	6.69389e-08	9.29025e-06	0.00408515
CPA_C30	7.30622e-07	5.99954e-07	6.13754e-06	2.89046e-07	7.85222e-07	1.72104e-09	1.17807e-08	4.00221e-08	3.54846e-10	2.82445e-08	3.67261e-08	6.17385e-08	4.56079e-07	1.37024e-07	0.0962821	8.63834e-08	0.0903551	2.96781e-11	3.37844e-11	12.1838	0.542634	3.35178e-10	3.89163e-10	4.19443e-11	2.29432e-08	0.000383092	0.0209908	2.35229e-08	1.93948e-08	1.62925e-08	1.50276e-07	7.26828e-09	3.4364e-09	4.76927e-07	0.000209717
CPA_C31_32	3.16857e-05	2.60189e-05	0.000266173	25.0707	3.40536e-05	7.46382e-08	5.10906e-07	1.73568	1.5389e-08	1.22491e-06	22.2984	2.67748	1.97793e-05	11.8849	4.17557e-06	7.49256	17.6334	1.28708e-09	1.46517e-09	8.80649e-05	1.17665e-05	1.4536e-08	1.68772e-08	1.81905e-09	9.95004e-07	0.02769	21.8479	1.02014e-06	5.88782	7.06573e-07	6.51719e-06	3.15211e-07	1.4903e-07	103.417	0.0909501
CPA_C33	1.5051e-05	1.23592e-05	0.000126435	5.95441e-06	1.61758e-05	3.54538e-08	2.42685e-07	8.24464e-07	7.30992e-09	5.81844e-07	7.56567e-07	1.27183e-06	9.39534e-06	2.82273e-06	1.98343e-06	1.77952e-06	0.930668	6.11376e-10	6.95967e-10	4.18317e-05	5.58919e-06	6.90475e-09	8.01684e-09	0.000864063	0.472636	0.0026306	0.432416	4.84577e-07	3.99538e-07	3.35629e-07	3.09573e-06	1.49728e-07	7.07906e-08	9.82481e-06	4.32021e-09
CPA_D	0.000612115	0.000502642	0.00514203	0.000242162	0.000657859	1.44189e-06	9.86986e-06	3.35305e-05	2.9729e-07	212.969	3.07692e-05	5.17245e-05	0.000382103	0.000114799	8.06651e-05	7.2372e-05	3.78497e-05	2.48643e-08	2.83046e-08	0.00170127	0.000227309	2.80812e-07	3.2604e-07	3.5141e-08	1.92218e-05	5.34924e-08	1.75861e-05	1.97075e-05	1.6249e-05	1.36498e-05	0.000125901	6.08936e-06	2.87901e-06	0.000399569	1.757e-07
CPA_E36	0.0384898	0.0316061	0.323331	0.0152272	0.0413661	9.06658e-05	0.000620616	0.00210839	74.7743	0.00148794	0.00193476	0.00325243	0.0240266	0.00721854	0.00507222	0.00455075	0.00237999	1.56347e-06	1.77979e-06	0.106976	0.0142932	1.76574e-05	2.05014e-05	2.20966e-06	0.00120867	3.3636e-06	0.00110581	0.0012392	0.00102174	0.000858301	0.00791667	0.000382899	0.000181032	0.0251249	1.1048e-05
CPA_E37-39	4.39662e-05	3.61031e-05	0.000369335	1.73937e-05	4.72518e-05	1.03566e-07	7.08919e-07	2.40838e-06	0.106767	1.69965	2.21005e-06	3.7152e-06	2.74452e-05	8.24562e-06	5.79391e-06	5.19824e-06	2.71862e-06	1.78592e-09	2.03302e-09	0.000122197	16.3269	2.01698e-08	2.34184e-08	2.52406e-09	1.38064e-06	3.84218e-09	1.26315	1.41552e-06	1.16711e-06	9.80423e-07	9.04308e-06	4.37379e-07	2.0679e-07	2.86997e-05	1.262e-08
CPA_F	5.95678e-06	4.89144e-06	5.00395e-05	2.3566e-06	6.40193e-06	1.40317e-08	9.60482e-08	5.54712	2.89307e-09	2.30278e-07	0.299429	5.03355e-07	3.71842	1.11716e-06	7.8499e-07	7.04286e-07	3.68334e-07	2.41966e-10	2.75445e-10	1.65558e-05	2.21205e-06	2.73271e-09	3.17285e-09	3.41973e-10	0.187057	5.2056e-10	1.71138e-07	1.91782e-07	1.58127e-07	1.32833e-07	1.22521e-06	5.92585e-08	2.8017e-08	3.8884e-06	1.70982e-09
CPA_G45	5.88664e-05	4.83384e-05	0.000494503	2.32885e-05	6.32654e-05	1.38665e-07	9.49172e-07	3.22459e-06	2.859e-08	2.27567e-06	2.95903e-06	4.97428e-06	3.67464e-05	1.10401e-05	7.75746e-06	6.95993e-06	3.63996e-06	2.39117e-09	2.72202e-09	0.000163609	131.16	2.70054e-08	3.13549e-08	3.37946e-09	1.84854e-06	0.0154329	1.69123e-06	1.89524e-06	1.56265e-06	1.31269e-06	1.21078e-05	5.85607e-07	2.76871e-07	3.84261e-05	1.68969e-08
CPA_G46	0	0	0	0	0	0	0	0	0	0	0	0	0	0	0	0	0	0	0	0	0	0	0	0	0	0	0	0	0	0	0	0	0	0	0
CPA_G47	0	0	0	0	0	0	0	0	0	0	0	0	0	0	0	0	0	0	0	0	0	0	0	0	0	0	0	0	0	0	0	0	0	0	0
CPA_H49	0.002682	0.00220234	0.02253	0.00106104	0.00288242	6.31767e-06	4.3245e-05	0.000146915	1.30258e-06	0.000103681	0.000134816	0.000226632	0.00167419	0.000502994	0.000353436	0.0003171	0.00016584	1.08944e-07	1.24017e-07	0.00745415	0.000995962	27.0685	1.42855e-06	1.53971e-07	8.4221e-05	2.34378e-07	7.70539e-05	86.3487	7.11954e-05	5.98071e-05	0.00055164	2.66807e-05	1.26145e-05	0.00175072	7.69836e-07
CPA_H50	0.00312311	0.00256455	0.0262354	0.00123555	0.0033565	7.35673e-06	5.03575e-05	0.000171078	1.51682e-06	0.000120734	0.000156989	0.000263906	0.00194955	0.000585721	0.000411566	0.000369253	0.000193115	1.26862e-07	1.44414e-07	0.00868014	0.00115977	10.0292	1.66351e-06	1.79295e-07	9.80728e-05	2.72927e-07	8.97269e-05	0.00010055	8.29049e-05	6.96436e-05	0.000642368	3.10689e-05	1.46892e-05	0.00203866	8.96451e-07
CPA_H51	0.112641	0.0924959	0.946234	0.0445626	0.121059	0.000265335	0.00181625	0.00617026	5.47072e-05	0.0043545	0.00566212	0.00951831	0.0703144	0.0211252	0.0148439	0.0133179	0.00696509	4.57552e-06	5.20859e-06	0.313067	0.0418293	310.049	5.99978e-05	6.46662e-06	0.00353719	9.84365e-06	0.00323618	0.00362656	0.00299013	0.00251184	0.0231683	0.00112056	0.000529794	0.0735286	3.23323e-05
CPA_H52	5.13532e-05	4.2169e-05	0.00043139	2.03162e-05	5.51909e-05	1.20967e-07	8.28029e-07	2.81303e-06	2.49411e-08	1.98522e-06	2.58137e-06	4.33941e-06	3.20564e-05	9.63101e-06	6.76738e-06	6.07163e-06	3.17539e-06	2.08599e-09	2.3746e-09	0.000142728	76.2802	0.0942346	2.73531e-08	2.94814e-09	1.61261e-06	0.00897547	1.47538e-06	3.3067	1.36321e-06	1.14515e-06	1.05625e-05	5.10866e-07	2.41534e-07	3.35218e-05	1.47403e-08
CPA_H53	0.00242288	0.00198956	0.0203532	0.00095853	0.00260394	5.70729e-06	3.9067e-05	0.000132721	1.17674e-06	9.36641e-05	0.000121791	0.000204736	0.00151244	0.000454398	0.000319289	0.000286464	0.000149817	9.84182e-08	1.12035e-07	0.00673398	0.000899738	1.11151e-06	9.03375	1.39095e-07	7.60841e-05	2.11734e-07	6.96094e-05	7.80062e-05	6.43169e-05	5.40289e-05	0.000498344	24.103	1.13957e-05	0.00158158	6.95459e-07
CPA_I	0.0161102	0.013229	0.135333	0.00637346	0.0173141	37.9489	0.000259764	0.000882487	7.82436e-06	0.000622791	0.000809811	0.00136133	0.0100565	0.00302138	0.00212302	0.00190475	0.000996165	6.54402e-07	7.44946e-07	0.0447756	0.00598254	7.39067e-06	8.58104e-06	9.24872e-07	0.000505898	1.40786e-06	0.000462847	0.000518679	0.000427656	0.000359249	0.00331359	1121.86	757.725	0.0105162	4.62425e-06
CPA_J58	0.00012053	9.89736e-05	0.0010125	4.76835e-05	0.000129537	2.83918e-07	1.94344e-06	6.60238e-06	5.85385e-08	4.65946e-06	6.05866	1.01849e-05	7.52387e-05	2.26047e-05	1.58835e-05	1.42505e-05	7.45288e-06	4.89596e-09	5.57337e-09	0.000334992	4.47588e-05	5.52938e-08	0.0641996	6.9195e-09	37.8491	1.0533e-08	13.8513	3.88053e-06	63.9908	2.68775e-06	2.47909e-05	1.19904e-06	5.66897e-07	7.8678e-05	0.172983
CPA_J59_60	0.00010849	8.90875e-05	0.000911367	4.29205e-05	0.000116598	2.55558e-07	1.74932e-06	5.9429e-06	5.26913e-08	4.19404e-06	5.45348e-06	9.16757e-06	6.77234e-05	2.03468e-05	1.4297e-05	1.28271e-05	6.70844e-06	4.40692e-09	5.01666e-09	0.000301531	4.0288e-05	4.97707e-08	5.7787e-08	6.22833e-09	10.2206	9.48092e-09	3.11693e-06	34.9292	5.7599	2.41928e-06	2.23146e-05	1.07927e-06	5.10272e-07	7.08191e-05	3.11409e-08
CPA_J61	0.256989	0.211028	2.15882	0.101669	0.276194	0.00060536	0.00414375	0.0140774	0.000124814	0.00993474	0.0129181	0.0217159	0.160421	0.0481969	0.0338663	0.0303845	0.0158908	1.0439e-05	1.18833e-05	0.714258	0.0954332	0.000117896	0.000136884	354.085	0.00807007	2.24582e-05	0.00738332	0.00827394	0.00682195	0.00573072	0.0528582	0.00255655	0.00120872	0.167755	7.37658e-05
CPA_J62_63	5.90833e-05	4.85166e-05	0.000496325	2.33743e-05	6.34986e-05	1.39176e-07	9.5267e-07	3.23647e-06	2.86954e-08	2.28405e-06	2.96994e-06	4.99261e-06	3.68818e-05	1.10807e-05	7.78605e-06	6.98558e-06	3.65338e-06	2.39998e-09	2.73205e-09	0.000164212	2.19406e-05	2.71049e-08	3.14705e-08	3.39192e-09	1.85535e-06	5.16326e-09	1.69747e-06	3.80445	1.56841e-06	1.31753e-06	1.21524e-05	5.87765e-07	2.77891e-07	3.85677e-05	1.69592e-08
CPA_K64	0.115364	0.0947317	0.969107	0.0456398	0.123985	0.000271749	0.00186015	0.00631941	5.60296e-05	0.00445976	0.00579899	0.00974839	0.072014	0.0216359	0.0152028	0.0136398	0.00713345	4.68612e-06	5.3345e-06	0.320634	0.0428404	5.2924e-05	6.14481e-05	6.62293e-06	0.00362269	1.00816e-05	0.00331441	0.00371422	0.00306241	0.00257255	0.0237283	0.00114765	0.0005426	0.0753059	529.822
CPA_K65	0.0334359	0.0274561	0.280876	0.0132278	0.0359346	7.87611e-05	0.000539127	0.00183156	1.6239e-05	0.00129257	0.00168072	0.00282538	0.0208718	0.00627072	0.00440622	0.00395322	0.00206749	1.35818e-06	1.5461e-06	0.0929294	0.0124164	1.5339e-05	1.78095e-05	1.91953e-06	0.00104997	2.92195e-06	0.000960615	0.00107649	0.000887579	0.000745603	0.00687719	0.000332623	0.000157262	0.0218259	163.156
CPA_K66	0.0383974	0.0315302	0.322555	0.0151906	0.0412668	9.04482e-05	0.000619127	0.00210334	1.86487e-05	0.00148437	0.00193012	0.00324463	0.023969	0.00720122	0.00506005	0.00453983	0.00237428	1.55972e-06	1.77552e-06	0.106719	0.0142589	1.76151e-05	2.04522e-05	2.20436e-06	0.00120577	3.35553e-06	0.00110316	0.00123623	0.00101928	0.000856241	0.00789768	0.00038198	0.000180598	0.0250646	77.1507
CPA_L68	0.0409118	0.0335949	0.343677	0.0161854	0.0439691	192.742	1319.34	0.00224107	39.7398	0.00158157	0.00205651	0.0034571	0.0255385	0.00767278	0.00539139	0.00483711	0.00252975	1.66185e-06	1.89179e-06	0.113707	0.0151926	1.87686e-05	2.17915e-05	2.34871e-06	0.00128473	3.57526	0.0011754	0.00131718	0.00108603	0.000912311	0.00841484	0.000406993	192.424	0.0267059	35.2298
CPA_M69_70	0.00673931	0.00553402	0.0566132	0.00266618	0.00724294	1.5875e-05	0.000108666	0.000369167	3.27313e-06	0.00026053	0.000338765	0.00056948	0.00420691	0.00126392	0.000888113	0.000796807	0.000416721	2.73753e-07	3.1163e-07	0.0187308	0.00250265	3.09171e-06	3.58967e-06	3.86898e-07	0.00021163	5.88945e-07	0.000193621	0.000216977	0.0001789	0.000150283	0.00138616	6.70432e-05	3.16976e-05	0.00439921	15.4755
CPA_M71	4.16439e-05	3.41961e-05	0.000349827	1.6475e-05	4.4756e-05	9.80957e-08	6.71474e-07	2.28117e-06	2.02255e-08	1.60988e-06	2.09331e-06	3.51896e-06	2.59955e-05	7.81008e-06	5.48787e-06	4.92367e-06	2.57502e-06	1.69159e-09	1.92564e-09	0.000115742	15.4645	1.91044e-08	2.21814e-08	2.39074e-09	1.30772e-06	3.63924e-09	1.19643e-06	1.34075e-06	1.10547e-06	9.28637e-07	8.56543e-06	4.14277e-07	1.95867e-07	2.71838e-05	1.19534e-08
CPA_M72	0	0	0	0	0	0	0	0	0	0	0	0	0	0	0	0	0	0	0	0	0	0	0	0	0	0	0	0	0	0	0	0	0	0	0
CPA_M73	0	0	0	0	0	0	0	0	0	0	0	0	0	0	0	0	0	0	0	0	0	0	0	0	0	0	0	0	0	0	0	0	0	0	0
CPA_M74_75	8.54349e-05	7.01553e-05	0.00071769	3.37994e-05	9.18194e-05	2.01249e-07	1.37757e-06	4.67996	4.14937e-08	3.30276e-06	4.29455e-06	7.21935e-06	5.33313e-05	1.60228e-05	1.12587e-05	1.01012e-05	5.28281e-06	3.47039e-09	3.95056e-09	0.000237452	3.17263e-05	3.91939e-08	4.55065e-08	4.90474e-09	2.68285e-06	0.00746611	2.45455	11.0025	2.26793e-06	1.90515e-06	1.75725e-05	8.49912e-07	4.01833e-07	5.57692e-05	0.0735693
CPA_N77	1.62538e-05	1.33469e-05	0.000136539	6.43028	17.4685	3.82872e-08	2.6208e-07	8.90354e-07	7.89411e-09	6.28343e-07	8.17031e-07	1.37347e-06	1.01462e-05	3.04832e-06	2.14195	5.7652	1.00505e-06	0.000660236	7.51587e-10	4.51748e-05	18.1076	7.45656e-09	8.65753e-09	0.000933118	0.510408	1.42041e-09	4.66973e-07	4.70973	4.31469e-07	3.62452e-07	3.34313e-06	1.61694e-07	7.6448e-08	1.061e-05	4.66547e-09
CPA_N78	0	0	0	0	0	0	0	0	0	0	0	0	0	0	0	0	0	0	0	0	0	0	0	0	0	0	0	0	0	0	0	0	0	0	0
CPA_N79	2.48246e-05	2.03849e-05	0.000208538	9.82101e-06	2.66798e-05	5.84764e-08	4.00277e-07	1.35984e-06	1.20567e-08	9.59674e-07	1.24786e-06	2.09771e-06	1.54964e-05	4.65572e-06	3.27141e-06	2.93508e-06	1.53501e-06	1.00838e-09	1.1479e-09	6.89958e-05	9.21863e-06	0.0569423	1.32227e-08	1.42516e-09	7.79551e-07	2.16941e-09	7.13212e-07	3.99622	6.58986e-07	2.2143	5.10599e-06	2.46957e-07	0.233519	1.62047e-05	7.12562e-09
CPA_N80-82	2.652e-05	2.1777e-05	0.000222779	1.04917e-05	2.85018e-05	6.247e-08	4.27613e-07	1.45271	0.0772808	3.07564	1.33308e-06	2.24097e-06	1.65547e-05	4.97367e-06	3.49483e-06	15.6776	1.63985e-06	1.07725e-09	1.2263e-09	7.37077e-05	9.84821e-06	1.21662e-08	1.41257e-08	1.52249e-09	8.32789e-07	2.31757e-09	7.6192e-07	8.53828e-07	7.0399e-07	5.91381e-07	5.4547e-06	2.63823e-07	1.24734e-07	1.73114e-05	0.0380613
CPA_O	0.597657	0.490769	5.02058	0.236443	0.64232	0.00140783	0.00963673	0.0327385	0.000290268	0.0231043	0.0300424	0.0505027	0.373078	0.112087	0.0787598	0.0706626	0.0369557	2.4277e-05	2.7636e-05	1.66109	0.22194	0.000274179	0.000318339	3.43109e-05	0.0187678	5.22289e-05	0.0171707	0.019242	0.0158652	0.0133274	0.122928	0.00594553	0.00281101	0.390132	0.00017155
CPA_P	6.62445e-05	5.4397e-05	0.000556483	2.62074e-05	7.1195e-05	1.56044e-07	1.06814e-06	3.62875e-06	3.21734e-08	2.56089e-06	3.32991e-06	5.59774e-06	4.13521e-05	1.24238e-05	8.72976e-06	7.83226e-06	4.09619e-06	2.69087e-09	3.06319e-09	0.000184115	24.5999	3.03901e-08	3.52848e-08	3.80304e-09	2.08023e-06	5.78907e-09	1.90321e-06	6.39836	1.7585e-06	1.47722e-06	381.51	6.59005e-07	3.11573e-07	4.32423e-05	1.90147e-08
CPA_Q86	0.54894	0.450765	4.61133	0.217169	0.589962	0.00129307	0.00885121	0.0300699	0.000266607	0.021221	0.0275935	0.0463861	0.342667	0.102951	0.0723398	0.0649026	0.0339433	334.472	152.3	1.52568	0.203849	0.00025183	0.00029239	3.15141e-05	0.017238	4.79716e-05	0.0157711	0.0176735	0.014572	0.0122411	0.112907	0.00546089	0.00258187	0.358331	0.000157567
CPA_Q87_88	0.000211945	0.000174039	0.00178043	8.38487e-05	0.000227783	4.99253e-07	3.41743e-06	1.16099e-05	1.02937e-07	8.19339e-06	1.06538e-05	1.79096e-05	0.000132303	3.9749e-05	2.79303e-05	25.0588	1.31055e-05	0.0258278	9.80045e-09	0.000589064	7.87057e-05	9.72311e-08	1.12891e-07	1.21675e-08	6.65555e-06	1.85217e-08	6.08918e-06	6.8237e-06	5.62621e-06	4.72625e-06	4.35933e-05	2.10844e-06	9.96856e-07	0.000138351	1.03422
CPA_R90-92	0.00033581	0.000275752	0.00282095	0.000132852	0.000360905	7.91027e-07	5.41466e-06	1.8395e-05	1.63095e-07	1.29818e-05	67.5205	2.83763e-05	0.000209624	6.29792e-05	4.42533e-05	3.97037e-05	2.07646e-05	1.36407e-08	1.5528e-08	0.000933325	0.000124703	1.54055e-07	1.78867e-07	1.92785e-08	1.05452e-05	2.93462e-08	19.2956	205.421	8.91429e-06	7.48837e-06	6.90702e-05	3.34066e-06	1.57944e-06	0.000219206	9.63902e-08
CPA_R93	0.000474823	0.000389904	0.00398872	0.000187848	0.000510307	1.11849e-06	7.65614e-06	2.60099e-05	2.30611e-07	1.83558e-05	2.38679e-05	4.01232e-05	0.000296401	8.90505e-05	6.25727e-05	5.61397e-05	2.93604e-05	1.92875e-08	2.19561e-08	0.00131969	0.000176326	2.17829e-07	2.52913e-07	2.72592e-08	1.49106e-05	0.0414946	1.36417e-05	168.16	1.26045e-05	1.05883e-05	9.76629e-05	4.72358e-06	2.23328e-06	0.00030995	1.36293e-07
CPA_S94	2.0178	1.65693	16.9504	0.798273	2.16859	0.00475309	0.0325354	0.110531	0.000979998	0.0780044	0.101429	0.170506	1.25958	0.378427	0.265907	0.23857	0.124769	8.19636e-05	9.33042e-05	5.60813	0.749311	0.000925679	0.00107477	0.00011584	0.0633636	0.000176334	0.0579714	0.0649644	0.0535638	0.0449958	0.415026	0.0200732	0.00949048	1.31716	0.000579186
CPA_S95	5.56569e-06	4.5703e-06	4.67543e-05	2.20188	5.98162	1.31105e-08	8.97423e-08	3.04878e-07	2.70313e-09	2.1516e-07	0.559541	0.470308	10.4229	1.04381	1.4669	6.58047e-07	3.44151e-07	2.2608e-10	2.57361e-10	1.54689e-05	2.06682	2.5533e-09	2.96454e-09	0.000319521	0.524327	0.000972767	0.319805	1.79191e-07	1.47745e-07	1.24112e-07	1.14477e-06	5.53679e-08	2.61776e-08	7.26622	0.00639027
CPA_S96	4.0699e-05	3.34202e-05	0.000341889	64.4046	4.37404e-05	9.58698e-08	6.56238e-07	2.22941e-06	1.97665e-08	1.57335e-06	2.04581e-06	3.43911e-06	2.54057e-05	7.63286e-06	5.36335e-06	24.0597	2.51659e-06	0.00165321	1.88195e-09	0.000113116	1.51136e-05	1.86709e-08	2.16781e-08	2.33649e-09	1.27804e-06	3.55666e-09	1.16928	1.31033e-06	1.08038e-06	9.07565e-07	8.37107e-06	4.04876e-07	1.91423e-07	132.835	0.0467287
CPA_T	0.00136002	0.00111679	0.0114248	0.000538047	0.00146166	3.20365e-06	2.19293e-05	7.44994e-05	6.60532e-07	5.2576e-05	6.83642e-05	0.000114924	0.000848972	0.000255065	0.000179225	160.799	8.40961e-05	5.52446e-08	6.28883e-08	0.00377995	0.000505045	6.2392e-07	7.2441e-07	7.80777e-08	4.27079e-05	1.18852e-07	3.90735e-05	4.37868e-05	3.61027e-05	3.03278e-05	0.000279733	1.35296e-05	6.39671e-06	0.00088778	3.90379e-07

## Sheet: CZ
Unit: Million euro, current prices	CP011	CP012	CP02	CP031	CP032	CP041	CP042	CP043	CP044	CP045	CP051	CP052	CP053	CP054	CP055	CP056	CP061	CP062	CP063	CP071	CP072	CP073	CP081	CP082_083	CP091	CP092	CP093	CP094	CP095	CP096	CP10	CP111	CP112	CP121	CP122_127
CPA_A01	2315.97	21.0121	0.000222124	1.55594e-05	5.00206e-05	0.000480481	0.00270322	1.4986e-05	4.18885e-05	1.31432e-06	3.82988e-05	1.94406e-05	5.71571e-05	2.8254e-05	1.19678e-05	9.62525e-06	1.54566e-05	1.39763e-08	9.12552e-09	178.82	2.03114e-05	2.35026e-05	5.48129e-05	1.16292e-05	1.38444e-05	1.99204	130.188	5.33449e-05	1.32932e-05	0.00351574	2.43569e-05	0.000802372	0.000171421	5.4164e-05	1.3925e-05
CPA_A02	94.3581	9.24567e-05	0.000977381	6.84641e-05	0.000220099	0.0021142	0.0118946	6.59407e-05	0.000184317	5.78322	0.000168521	8.55417e-05	0.0002515	0.000124322	5.26602e-05	4.23527e-05	6.80115e-05	6.1498e-08	4.01538e-08	0.000393418	8.93735e-05	0.000103415	0.000241186	5.11704e-05	6.09174e-05	8.7653e-06	63.65	0.000234726	5.84924e-05	0.0154698	0.000107174	0.00353057	0.00075428	0.000238331	6.12721e-05
CPA_A03	29.5021	1.80672e-06	1.90993e-05	1.33788e-06	4.30102e-06	4.13142e-05	0.000232437	1.28857e-06	3.60178e-06	1.13012e-07	3.29312	1.6716e-06	4.91464e-06	2.42942e-06	1.02905e-06	8.27626e-07	1.32903e-06	1.20175e-09	7.84657e-10	7.6879e-06	1.74647e-06	2.02087e-06	4.71309e-06	9.99935e-07	1.19041e-06	1.71285e-07	0.621902	4.58686e-06	1.14302e-06	0.000302301	2.09432e-06	6.89919e-05	1.47396e-05	4.65729	2.39467
CPA_B	0.000187894	0.000184108	0.00194625	0.000136332	0.000438281	0.00420998	0.0236856	0.000131307	0.000367027	34.5482	0.000335574	0.000170338	0.00050081	0.000247561	0.000104862	8.43364e-05	0.00013543	1.2246e-07	7.99578e-08	0.000783409	0.000177968	0.000205929	0.000480271	0.000101895	0.000121304	1.74542e-05	126.745	0.000467408	0.000116475	0.0308049	0.000213415	0.00703038	0.00150199	0.000474585	0.00012201
CPA_C10-12	9176.64	1334.71	6683.45	5.20184e-05	0.000167229	0.00160635	0.00903745	5.01012e-05	0.000140042	4.39404e-06	0.000128041	64.9939	0.000191088	9.4459e-05	4.00108e-05	3.21792e-05	5.16746e-05	4.67257e-08	3.05085e-08	0.000298916	6.79052e-05	7.8574e-05	0.000183251	3.88788e-05	4.62846e-05	6.6598e-06	24.1804	0.000178343	4.4442e-05	0.0117539	8.14301e-05	0.0026825	0.000573096	0.000181082	4.65541e-05
CPA_C13-15	3.20563e-05	3.14103e-05	0.000332045	1744.45	672.968	0.000718256	0.00404096	2.2402e-05	6.26178e-05	1.96473e-06	286.259	319.672	8.54422e-05	42.236	1.78903e-05	71.9423	23.1055	2.08927e-08	1.36414e-08	133.656	3.03628e-05	3.51332e-05	8.19381e-05	1.73841e-05	2.06955e-05	5.95567	108.119	7.97436e-05	1.98716e-05	0.00525557	3.64103e-05	0.00119944	0.000256251	80.968	41.632
CPA_C16	4.66878e-06	4.5747e-06	4.83602e-05	3.38756e-06	1.08904e-05	0.000104609	0.000588539	22.8389	9.11987e-06	2.8615e-07	16.6767	4.23255	1.24441e-05	24.6055	5.21119	4.19117	3.36517e-06	3.04288e-09	1.98678e-09	1.94661e-05	4.42214e-06	5.11692e-06	1.19337e-05	2.53188e-06	3.01416e-06	4.33701e-07	1.57468e-06	1.16141e-05	2.89416e-06	0.000765438	5.30291e-06	0.00017469	3.73213e-05	1.17924e-05	3.03171
CPA_C17	8.89592e-06	8.71666e-06	92.1458	12.9093	2.07506e-05	0.000199323	0.00112141	12.4335	1.7377e-05	5.45232e-07	15.8879	8.06472e-06	2.3711e-05	1.17209e-05	4.96471e-06	19.9647	6.41201e-06	5.79793e-09	3.78563e-09	3.70908e-05	8.42598e-06	9.74981e-06	2.27386e-05	4.82425e-06	5.74319e-06	8.26377e-07	3.00041	2.21296e-05	66.1747	0.00145847	1.01042e-05	0.000332856	7.11122e-05	44.9388	5.77663e-06
CPA_C18	0.000142914	0.000140034	0.00148033	0.000103695	0.00033336	0.00320214	0.0180155	9.9873e-05	0.000279164	8.7592e-06	0.000255241	0.000129561	0.00038092	0.000188297	7.97586e-05	6.41469e-05	0.000103009	9.31442e-08	6.08165e-08	0.000595867	0.000135364	0.000156632	0.000365298	7.75021e-05	9.22649e-05	1.32758e-05	4.82018e-05	0.000355514	8.85919e-05	0.0234305	0.000162325	0.00534736	0.00114242	0.000360973	92.8021
CPA_C19	0.000769796	0.000754284	0.00797371	0.000558546	0.00179562	0.0172481	0.0970393	0.00053796	0.0015037	330.266	0.00137484	0.00069787	0.0020518	0.00101425	0.000429615	0.000345523	0.000554854	5.01716e-07	3.27584e-07	0.0032096	2187.39	0.000843686	0.00196765	0.00041746	0.000496979	7.15094e-05	0.000259636	0.00191496	0.000477195	0.126207	0.000874353	0.0288032	0.0061536	0.00194436	0.000499873
CPA_C20	33.3387	3.26669e-05	0.000345329	2.41898e-05	7.77655e-05	0.00074699	0.00420262	116.491	6.51229e-05	2.04333	5.95421e-05	3.02236e-05	8.88603e-05	4.39256e-05	1.86059e-05	314.246	24.0299	2.17285e-08	1.41872e-08	0.000139003	94.7325	3.65387e-05	8.5216e-05	1.80796e-05	43.0468	3.09696	101.2	8.29337e-05	61.9997	0.00546582	3.78669e-05	0.00124742	0.000266503	757.864	2.16487e-05
CPA_C21	0.00019968	0.000195656	0.00206833	0.000144883	0.000465772	0.00447405	0.0251713	0.000139543	0.000390049	1.22384e-05	0.000356623	0.000181023	0.000532224	0.00026309	0.000111439	8.96264e-05	863.553	1.30142e-07	8.49732e-08	0.000832549	0.000189131	0.000218847	0.000510396	0.000108286	0.000128913	1.85491e-05	269.391	0.000496727	0.000123781	0.0327372	0.000226801	0.00747136	0.0015962	0.000504353	0.000129664
CPA_C22	7.11743e-06	6.97401e-06	7.37238e-05	20.657	1.66021e-05	0.000159474	0.000897212	24.8695	1.3903e-05	4.36228e-07	76.2693	6.45241	1.89707e-05	28.1329	15.8886	28.7519	10.2602	4.63879e-09	3.0288e-09	2.96755e-05	53.9315	7.80061e-06	1.81926e-05	3.85978e-06	4.595e-06	6.61166e-07	7.20168	1.77054e-05	8.82415	0.00116689	8.08415e-06	0.000266311	5.68953e-05	35.9545	4.62176
CPA_C23	1.13623e-05	1.11333e-05	0.000117693	8.24421e-06	2.65036e-05	0.000254585	0.00143231	103.225	2.21948e-05	6.96396e-07	81.1711	1.03006e-05	30.2849	104.793	6.34117	5.09997e-06	8.18972e-06	7.40539e-09	4.83519e-09	4.73741e-05	21.5241	1.24529e-05	2.90428e-05	6.16177e-06	7.33548e-06	1.05549e-06	7.66452	2.8265e-05	7.04346	0.00186283	1.29056e-05	0.000425139	9.08279e-05	2.8699e-05	14.7564
CPA_C24	1.30661e-05	1.28028e-05	0.000135341	9.48045e-06	3.04779e-05	0.00029276	0.00164709	9.13103e-06	2.55229e-05	8.00822e-07	2.33357e-05	1.18452e-05	3.48261e-05	1.72153e-05	7.29204e-06	5.86472	9.41778e-06	8.51584e-09	5.56023e-09	5.4478e-05	1.23759e-05	1.43203e-05	3.33978e-05	7.08574e-06	8.43545e-06	1.21376e-06	4.40692e-06	3.25034e-05	8.09964e-06	0.00214216	1.48408e-05	0.00048889	0.000104448	3.30025e-05	8.48456e-06
CPA_C25	8.66566e-06	8.49104e-06	8.97607e-05	6.2876	20.2135	0.000194164	0.00109238	6.05586	1.69273e-05	0.531119	30.9533	7.85598e-06	23.0973	102.758	72.5432	23.3375	6.24604e-06	5.64786e-09	3.68765e-09	3.61308e-05	8.20788	9.49745e-06	2.215e-05	4.69939e-06	5.59454e-06	8.04988e-07	17.5365	2.15568e-05	16.1155	0.00142072	9.84267e-06	0.000324241	6.92716e-05	65.6634	11.2542
CPA_C26	3.31126e-05	3.24454e-05	0.000342987	2.40257e-05	7.72382e-05	0.000741925	0.00417413	2.31402e-05	6.46813e-05	2.02948e-06	5.91383e-05	3.00187e-05	8.82578e-05	4.36278e-05	36.9596	1.48626e-05	23.8669	2.15812e-08	1.4091e-08	0.00013806	125.454	3.6291e-05	8.46382e-05	107.742	790.966	6.15192	11.1682	8.23714e-05	41.0529	0.00542875	3.76101e-05	0.00123896	0.000264696	8.36362e-05	107.51
CPA_C27	1.04546e-05	1.0244e-05	0.000108291	7.58563e-06	2.43864e-05	0.000234247	0.00131789	7.30605e-06	2.04218e-05	6.40765e-07	93.3585	9.47778e-06	529.446	13.7746	122.527	4.69256e-06	7.53549e-06	6.81381e-09	4.44893e-09	4.35897e-05	39.6093	1.14581e-05	2.67227e-05	5.66954e-06	13.499	3.88468	21.1567	2.60071e-05	6.48079e-06	0.00171402	1.18746e-05	0.000391177	8.35722e-05	105.626	6.78879e-06
CPA_C28	4.40183e-06	4.31313e-06	4.5595e-05	3.19386e-06	1.02677e-05	9.86278e-05	0.000554888	3.07615e-06	8.59841e-06	2.69788e-07	7.86156e-06	3.99054e-06	58.6628	5.79966	29.4793	3.95152	3.17275e-06	2.8689e-09	1.87318e-09	1.83531e-05	25.0158	4.82434e-06	1.12514e-05	2.38711e-06	14.2091	0.817806	1.48464	1.095e-05	2.72868	0.000721672	4.9997e-06	0.000164702	3.51873e-05	11.1182	2.85836e-06
CPA_C29	6.79229e-05	6.65542e-05	0.000703559	4.92833e-05	0.000158436	0.00152189	0.00856225	4.74668e-05	0.000132679	4.163e-06	0.000121309	6.15765e-05	0.00018104	8.94923e-05	3.7907e-05	3.04872e-05	4.89575e-05	4.42688e-08	2.89044e-08	2265.59	450.343	7.44426e-05	0.000173616	3.68346e-05	4.38509e-05	31.5481	2.2909e-05	0.000168966	4.21052e-05	0.0111358	7.71484e-05	0.00254145	0.000542962	0.00017156	44.1062
CPA_C30	8.45935e-06	8.28889e-06	8.76237e-05	6.13791e-06	1.97322e-05	0.000189541	0.00106637	5.91168e-06	1.65243e-05	5.18474e-07	1.51082e-05	7.66894e-06	2.25474e-05	1.11457e-05	4.72107	3.79698e-06	12.1947	5.51339e-09	3.59985e-09	211.623	16.0249	9.27133e-06	2.16227e-05	4.5875e-06	5.46134e-06	4.71493	2.85316	2.10436e-05	5.24393e-06	0.0013869	9.60833e-06	0.000316521	6.76224e-05	2.13667e-05	5.49314
CPA_C31_32	2.86216e-05	2.80448e-05	0.000296468	41.5343	6.67625e-05	0.000641298	0.00360799	20.0017	5.59086e-05	1.75422e-06	715.644	25.9473	7.62875e-05	75.4211	1.59734e-05	25.6936	185.669	1.86541e-08	1.21798e-08	0.000119335	2.71096e-05	3.13689e-05	7.31587e-05	1.55215e-05	1.8478e-05	26.5877	231.683	7.11994e-05	124.197	0.00469246	3.25091e-05	0.00107092	0.000228795	361.463	185.856
CPA_C33	6.8581e-06	6.71991e-06	7.10377e-05	4.97608e-06	1.59972e-05	0.000153663	0.000864522	4.79268e-06	1.33964e-05	4.20334e-07	1.22484e-05	6.21731e-06	1.82795e-05	9.03595e-06	3.82743e-06	3.07826e-06	4.94319	4.46978e-09	2.91845e-09	2.85943e-05	6.49581e-06	7.51639e-06	1.75298e-05	3.71915	4.42758	1.27415	2.31309	1.70603e-05	4.25132e-06	0.00112437	7.7896e-06	0.000256608	5.48224e-05	1.73223e-05	4.45336e-06
CPA_D	0.010149	0.00994447	0.105125	0.00736387	0.0236734	0.227399	1.27936	0.00709246	0.0198247	5598.29	0.0181258	0.0092007	0.0270509	0.0133719	0.00566404	0.00455537	0.00731519	6.61461e-06	4.31887e-06	0.0423153	0.00961284	0.0111231	0.0259415	0.00550379	0.00655217	0.000942779	0.00342304	0.0252467	0.00629133	1.66391	0.0115275	0.379741	0.081129	0.0256344	0.00659032
CPA_E36	6.83395e-05	6.69624e-05	0.000707875	4.95856e-05	0.000159408	0.00153122	0.00861477	4.7758e-05	533.97	4.18853e-06	0.000122053	6.19541e-05	0.000182151	9.00412e-05	3.81395e-05	3.06742e-05	4.92578e-05	4.45404e-08	2.90817e-08	0.000284936	6.47293e-05	7.48992e-05	0.000174681	3.70605e-05	4.41199e-05	6.34833e-06	2.30495e-05	0.000170002	4.23635e-05	0.0112041	7.76216e-05	0.00255704	0.000546292	0.000172613	4.43768e-05
CPA_E37-39	5.32868e-05	5.22131e-05	0.000551956	3.86637e-05	0.000124297	0.00119395	0.00671726	3.72387e-05	520.445	3.26596	9.5169e-05	4.8308e-05	0.00014203	7.02085e-05	2.97388e-05	2.39178e-05	3.84081e-05	3.47298e-08	2.2676e-08	0.000222175	50.4719	5.84017e-05	0.000136205	2.88974e-05	3.44019e-05	4.95003e-06	17.9725	0.000132557	3.30324e-05	0.00873628	6.05245e-05	0.00199382	0.000425965	0.000134592	3.46022e-05
CPA_F	2.47661e-05	2.42671e-05	0.000256533	1.79697e-05	5.77693e-05	0.000554912	0.00312198	294.226	4.83775e-05	1.51792e-06	44.2317	2.24521e-05	66.0112	3.26308e-05	1.38217e-05	1.11163e-05	1.78509e-05	1.61414e-08	1.05391e-08	0.00010326	2.34578e-05	2.71433e-05	6.3304e-05	1.34307e-05	15.989	2.30062e-06	8.35309e-06	6.16086e-05	1.53525e-05	0.00406036	2.813e-05	0.000926667	0.000197976	6.25545e-05	1.60821e-05
CPA_G45	9.10711e-05	8.9236e-05	0.000943333	6.60791e-05	0.000212432	0.00204055	0.0114803	6.36436e-05	0.000177896	5.58176e-06	0.000162651	8.25618e-05	0.000242739	0.000119991	5.08258e-05	4.08773e-05	6.56423e-05	5.93557e-08	3.8755e-08	0.000379713	517.561	9.98127e-05	0.000232784	4.93878e-05	5.87954e-05	25.3799	3.07164e-05	0.00022655	5.64548e-05	0.0149309	0.000103441	0.00340758	0.000728005	0.000230028	5.91377e-05
CPA_G46	0	0	0	0	0	0	0	0	0	0	0	0	0	0	0	0	0	0	0	0	0	0	0	0	0	0	0	0	0	0	0	0	0	0	0
CPA_G47	0	0	0	0	0	0	0	0	0	0	0	0	0	0	0	0	0	0	0	0	0	0	0	0	0	0	0	0	0	0	0	0	0	0	0
CPA_H49	4.32032e-05	4.23327e-05	0.000447508	3.13473e-05	0.000100776	0.000968016	0.00544613	3.01919e-05	8.4392e-05	2.64793e-06	7.71599e-05	3.91665e-05	0.000115153	5.69228e-05	2.41113e-05	1.93918e-05	3.11401e-05	2.81578e-08	1.8385e-08	0.000180132	4.0921e-05	1041.7	0.000110431	2.34291e-05	2.78919e-05	4.01332e-06	1.45715e-05	107.473	2.67816e-05	0.00708309	4.90713e-05	0.00161652	0.000345358	0.000109123	2.80543e-05
CPA_H50	9.22794e-07	9.042e-07	9.5585e-06	6.69558e-07	2.1525e-06	2.06762e-05	0.000116326	6.4488e-07	1.80256e-06	5.65582e-08	1.64809e-06	8.36572e-07	2.4596e-06	1.21584e-06	5.15001e-07	4.14197e-07	6.65132e-07	6.01433e-10	3.92692e-10	3.84752e-06	8.74046e-07	7.07959	2.35873e-06	5.00431e-07	5.95755e-07	8.5722e-08	3.11239e-07	2.29556e-06	5.72038e-07	0.000151291	1.04813e-06	3.45279e-05	7.37664e-06	2.3308e-06	5.99223e-07
CPA_H51	3.15783e-05	3.0942e-05	0.000327094	2.29125e-05	7.36593e-05	0.000707546	0.00398071	2.2068e-05	6.16842e-05	1.93544e-06	5.6398e-05	2.86277e-05	8.41682e-05	4.16062e-05	1.76235e-05	1.41739e-05	2.2761e-05	2.05812e-08	1.3438e-08	0.000131663	2.99101e-05	207.656	8.07163e-05	1.71249e-05	2.03869e-05	2.93343e-06	1.06507e-05	7.85546e-05	1.95753e-05	0.0051772	3.58674e-05	0.00118156	0.000252431	7.97607e-05	2.05056e-05
CPA_H52	2.93608e-06	2.87691e-06	3.04125e-05	2.13035e-06	6.84867e-06	6.5786e-05	0.000370117	2.05183e-06	5.73525e-06	1.79952e-07	5.24376e-06	2.66174e-06	7.82577e-06	3.86845e-06	1.63859e-06	1.31786e-06	2.11627e-06	1.91359e-09	1.24944e-09	1.22417e-05	11.1239	12.8716	7.50482e-06	1.59223e-06	1.89553e-06	0.545487	9.90277e-07	14.6076	1.82007e-06	0.000481364	3.33487e-06	0.000109858	2.34704e-05	7.41597e-06	1.90656e-06
CPA_H53	1.18297e-06	1.15913e-06	1.22535e-05	8.58337e-07	2.75939e-06	2.65058e-05	0.000149124	8.26702e-07	2.31079e-06	7.25045e-08	2.11276e-06	1.07244e-06	3.15308e-06	1.55863e-06	6.60204e-07	5.30978e-07	8.52664e-07	7.71004e-10	5.0341e-10	4.93231e-06	1.12048e-06	1.29652e-06	21.1663	6.41526e-07	7.63725e-07	1.09891e-07	3.98992e-07	2.94278e-06	7.33322e-07	0.000193946	1.34365e-06	44.2629	9.45645e-06	2.98796e-06	7.68172e-07
CPA_I	1.93026e-05	1.89137e-05	0.00019994	1.40055e-05	4.50251e-05	432.496	0.00243326	1.34893e-05	3.77052e-05	1.18306e-06	3.4474e-05	1.74991e-05	5.14489e-05	2.54323e-05	1.07726e-05	8.66399e-06	1.3913e-05	1.25805e-08	8.21417e-09	8.04807e-05	1.82829e-05	2.11554e-05	4.93388e-05	1.04678e-05	1.24617e-05	1.7931e-06	6.51037e-06	4.80175e-05	1.19656e-05	0.00316463	2.19244e-05	5055.68	1543.01	4.87547e-05	1.25343e-05
CPA_J58	1.6919e-05	1.65781e-05	0.00017525	1.2276e-05	3.94651e-05	0.000379089	0.00213278	1.18236e-05	3.30491e-05	1.03697e-06	30.2169	1.53382e-05	4.50956e-05	2.22918e-05	9.44231e-06	7.5941e-06	1.21949e-05	1.1027e-08	7.19983e-09	7.05424e-05	1.60252e-05	1.8543e-05	43.2461	9.17517e-06	109.229	1.57167e-06	22.8257	4.20879e-05	209.761	0.00277384	1.9217e-05	0.000633053	0.000135247	4.27342e-05	54.9324
CPA_J59_60	1.48118e-05	1.45134e-05	0.000153424	1.07471e-05	3.45499e-05	0.000331875	0.00186715	1.0351e-05	2.8933e-05	9.07818e-07	2.64535e-05	1.34279e-05	3.94792e-05	1.95154e-05	8.26631e-06	6.64829e-06	1.06761e-05	9.65362e-09	6.30312e-09	6.17567e-05	1.40294e-05	1.62336e-05	3.78601e-05	8.03244e-06	28.6875	1.37593e-06	4.99571e-06	368.461	18.3636	0.00242837	1.68236e-05	0.000554209	0.000118403	3.74118e-05	9.61816e-06
CPA_J61	0.000160308	0.000157077	0.0016605	0.000116315	0.000373932	0.00359187	0.0202081	0.000112028	0.000313141	9.82527e-06	0.000286305	0.000145329	0.000427281	0.000211215	8.94659e-05	7.19541e-05	0.000115547	1.04481e-07	6.82184e-08	0.000668389	0.000151839	0.000175695	0.000409758	2086.43	0.000103494	1.48916e-05	5.40684e-05	0.000398783	9.93743e-05	0.0262821	0.000182081	0.00599818	0.00128147	0.000404907	0.000104097
CPA_J62_63	0	0	0	0	0	0	0	0	0	0	0	0	0	0	0	0	0	0	0	0	0	0	0	0	0	0	0	0	0	0	0	0	0	0	0
CPA_K64	0.000100154	9.8136e-05	0.00103742	7.26696e-05	0.000233619	0.00224407	0.0126253	6.99912e-05	0.000195639	6.13846e-06	0.000178873	9.07962e-05	0.000266949	0.000131959	5.5895e-05	4.49543e-05	7.21892e-05	6.52756e-08	4.26203e-08	0.000417585	9.48634e-05	0.000109768	0.000256001	5.43136e-05	6.46594e-05	9.30372e-06	3.37799e-05	0.000249145	6.20854e-05	0.0164201	0.000113758	0.00374744	0.000800613	0.00025297	1040.57
CPA_K65	0.00014996	0.000146938	0.00155332	0.000108808	0.000349796	0.00336002	0.0189037	0.000104797	0.000292928	9.19107e-06	0.000267825	0.000135948	0.000399701	0.000197581	8.36911e-05	6.73097e-05	0.000108088	9.77367e-08	6.3815e-08	0.000625246	0.000142038	0.000164354	0.000383309	8.13233e-05	9.6814e-05	1.39304e-05	5.05784e-05	0.000373043	9.29599e-05	0.0245857	0.000170328	0.00561101	0.00119875	0.000378771	1655.42
CPA_K66	9.78568e-05	9.58849e-05	0.00101362	7.10026e-05	0.00022826	0.00219259	0.0123357	6.83857e-05	0.000191151	5.99765e-06	0.00017477	8.87135e-05	0.000260826	0.000128932	5.46128e-05	4.39231e-05	7.05333e-05	6.37783e-08	4.16427e-08	0.000408006	9.26874e-05	0.00010725	0.000250129	5.30677e-05	6.31762e-05	9.09031e-06	3.3005e-05	0.00024343	6.06612e-05	0.0160434	0.000111148	0.00366148	0.000782248	0.000247168	444.808
CPA_L68	4.23712e-05	4.15174e-05	0.00043889	3.07436e-05	9.88348e-05	1898.75	10682.5	2.96105e-05	165.534	2.59694e-06	7.5674e-05	3.84122e-05	0.000112936	5.58265e-05	2.36469e-05	1.90183e-05	3.05404e-05	2.76155e-08	1.80309e-08	0.000176663	4.01329e-05	4.64383e-05	0.000108304	2.29779e-05	2.73548e-05	3.93603	1.42909e-05	0.000105403	2.62658e-05	0.00694669	4.81263e-05	0.00158539	338.707	0.000107022	82.5422
CPA_M69_70	2.17312e-06	2.12933e-06	2.25097e-05	1.57677e-06	5.06901e-06	4.86912e-05	0.00027394	1.51865e-06	4.24492e-06	1.33191e-07	3.88114e-06	1.97008e-06	5.7922e-06	2.86321e-06	1.2128e-06	9.75407e-07	1.56634e-06	1.41634e-09	9.24765e-10	9.06066e-06	2.05832e-06	2.38171e-06	5.55465e-06	1.17848e-06	1.40296e-06	2.0187e-07	7.32948e-07	5.40589e-06	1.34711e-06	0.00035628	2.46829e-06	8.13111e-05	1.73715e-05	5.48889e-06	11.2891
CPA_M71	6.25172e-05	6.12574e-05	0.000647566	4.5361e-05	0.000145827	0.00140077	0.00788082	4.36891e-05	0.000122119	3.83168e-06	0.000111654	5.66758e-05	0.000166632	8.237e-05	3.48902e-05	2.80609e-05	4.50612e-05	4.07457e-08	2.6604e-08	0.00026066	59.2146	6.8518e-05	0.000159798	3.3903e-05	4.0361e-05	5.80747e-06	2.10857e-05	0.000155519	3.87542e-05	0.0102496	7.10085e-05	0.00233919	0.00049975	0.000157906	4.0596e-05
CPA_M72	0	0	0	0	0	0	0	0	0	0	0	0	0	0	0	0	0	0	0	0	0	0	0	0	0	0	0	0	0	0	0	0	0	0	0
CPA_M73	0	0	0	0	0	0	0	0	0	0	0	0	0	0	0	0	0	0	0	0	0	0	0	0	0	0	0	0	0	0	0	0	0	0	0
CPA_M74_75	8.32591e-06	8.15814e-06	8.62415e-05	6.04109e-06	1.9421e-05	0.000186551	0.00104955	5.81843	1.62636e-05	5.10296e-07	1.48699e-05	7.54797e-06	2.21917e-05	1.09699e-05	4.6466e-06	3.73709e-06	6.00116e-06	5.42642e-09	3.54307e-09	3.47142e-05	7.88608e-06	9.12509e-06	2.12816e-05	4.51514e-06	5.3752e-06	0.773427	2.80815	82.8466	5.16121e-06	0.00136502	9.45677e-06	0.000311528	6.65557e-05	2.10297e-05	16.2195
CPA_N77	6.32879e-06	6.20127e-06	6.5555e-05	4.59203	14.7625	0.000141804	0.000797798	4.42278e-06	1.23625e-05	3.87892e-07	1.13031e-05	5.73746e-06	1.68687e-05	8.33855e-06	3.53203	8.52205	4.56167e-06	0.0041248	2.6932e-09	2.63874e-05	17.9834	6.93627e-06	1.61768e-05	3.4321	4.08586	5.87907e-07	2.13457e-06	141.692	3.9232e-06	0.00103759	7.1884e-06	0.000236803	5.05911e-05	1.59853e-05	4.10965e-06
CPA_N78	9.31109e-06	9.12347e-06	9.64463e-05	6.75592e-06	2.1719e-05	0.000208625	0.00117374	6.50691e-06	1.8188e-05	5.70678e-07	1.66294e-05	8.44111e-06	2.48176e-05	1.22679e-05	5.19642e-06	4.17929e-06	6.71126e-06	6.06852e-09	3.96231e-09	3.88218e-05	8.81922e-06	1.02048e-05	2.37998e-05	5.0494e-06	6.01123e-06	8.64944e-07	3.14044e-06	2.31624e-05	5.77193e-06	0.00152654	1.05758e-05	0.00034839	7.44311e-05	2.35181e-05	6.04623
CPA_N79	2.00102e-06	1.9607e-06	2.0727e-05	1.4519e-06	4.66757e-06	4.48351e-05	0.000252246	1.39838e-06	3.90875e-06	1.22643e-07	3.57378e-06	1.81406e-06	5.33349e-06	2.63646e-06	1.11675e-06	8.9816e-07	1.4423e-06	1.30417e-09	8.51529e-10	8.3431e-06	1.89532e-06	10.9655	5.11476e-06	1.08515e-06	1.29186e-06	1.85883e-07	6.74903e-07	24.8889	1.24043e-06	1312.26	2.27281e-06	7.48717e-05	31.9916	5.0542e-06	1.29938e-06
CPA_N80-82	6.25384e-06	6.12783e-06	6.47786e-05	4.53764e-06	1.45877e-05	0.000140124	0.00078835	4.3704	73.2965	1.1499	1.11692e-05	5.66951e-06	1.66689e-05	8.2398e-06	3.4902e-06	14.0352	4.50765e-06	4.07595e-09	2.6613e-09	2.60749e-05	5.92347e-06	6.85413e-06	1.59853e-05	3.39146e-06	4.03747e-06	5.80944e-07	2.10929e-06	1.55571e-05	3.87674e-06	0.00102531	7.10327e-06	0.000233998	4.9992e-05	1.5796e-05	20.3049
CPA_O	0.108021	0.105844	1.1189	0.0783775	0.251969	2.42033	13.6169	0.0754887	0.211005	0.00662061	0.192923	0.0979279	0.287917	0.142324	0.0602853	0.0484852	0.0778594	7.04028e-05	4.59679e-05	0.450384	0.102315	0.118389	0.276109	0.0585797	0.0697381	0.0100345	0.0364332	0.268714	0.0669619	17.7098	0.122693	4.04179	0.863498	0.27284	0.0701442
CPA_P	1.34031e-05	1.31331e-05	0.000138833	9.72501e-06	3.12641e-05	0.000300312	0.00168958	9.36657e-06	2.61813e-05	8.2148e-07	2.39377e-05	1.21508e-05	3.57245e-05	1.76594e-05	7.48015e-06	6.01601e-06	9.66073e-06	8.73552e-09	5.70366e-09	5.58833e-05	12.6951	1.46897e-05	3.42594e-05	7.26852e-06	8.65305e-06	1.24507e-06	4.5206e-06	100.026	8.30858e-06	0.00219742	426.261	0.000501501	0.000107142	3.38538e-05	8.70343e-06
CPA_Q86	0.0677951	0.066429	0.702235	0.0491905	0.158138	1.51902	8.54614	0.0473775	0.132429	0.00415517	0.12108	0.0614606	0.1807	0.0893239	0.0378357	0.0304298	0.0488654	662.783	173.1	0.282666	0.0642137	0.0743025	0.173289	0.0367652	0.0437684	0.00629775	0.0228658	0.168648	0.042026	11.1149	0.0770033	2.53667	0.541941	0.171237	0.0440232
CPA_Q87_88	3.7085e-05	3.63378e-05	0.000384135	2.69081e-05	8.65043e-05	0.000830931	0.00467488	2.59163e-05	7.24409e-05	2.27295e-06	6.6233e-05	3.362e-05	9.88459e-05	4.88617e-05	2.06968e-05	16.6456	2.67302e-05	0.0725107	1.57814e-08	0.000154623	3.5126e-05	4.06447e-05	9.4792e-05	2.01112e-05	2.3942e-05	3.44498e-06	1.2508e-05	9.22533e-05	2.29889e-05	0.00608003	4.21221e-05	0.0013876	0.000296451	9.36698e-05	409.385
CPA_R90-92	2.7983e-05	2.74191e-05	0.000289854	2.03038e-05	6.52729e-05	0.00062699	0.00352749	1.95555e-05	5.46612e-05	1.71508e-06	199.908	2.53684e-05	7.45854e-05	3.68692e-05	1.5617e-05	1.25602e-05	2.01696e-05	1.8238e-08	1.19081e-08	0.000116673	2.65047e-05	3.0669e-05	7.15265e-05	1.51752e-05	1.80658e-05	2.59945e-06	18.8761	1322.61	1.73466e-05	0.00458776	3.17838e-05	0.00104703	0.000223691	7.06797e-05	1.8171e-05
CPA_R93	1.71481e-05	1.68026e-05	0.000177624	1.24423e-05	3.99996e-05	0.000384223	0.00216167	1.19837e-05	3.34967e-05	1.05101e-06	3.06262e-05	1.55459e-05	4.57064e-05	2.25937e-05	9.57019e-06	7.69695e-06	1.23601e-05	1.11763e-08	7.29734e-09	7.14978e-05	1.62423e-05	1.87941e-05	4.38319e-05	9.29944e-06	1.10708e-05	1.59296	5.78371e-06	469.238	1.06301e-05	0.00281141	1.94773e-05	0.000641627	0.000137079	4.3313e-05	1.11353e-05
CPA_S94	0.197168	0.193195	2.04231	0.143061	0.459913	4.41777	24.8547	0.137788	0.385143	0.0120844	0.352137	0.178745	0.525528	0.25978	0.110037	0.0884989	0.142115	0.000128504	8.39042e-05	0.822076	0.186752	0.216093	0.503975	0.106924	0.127291	0.0183157	0.0665006	0.490478	0.122224	32.3253	0.223948	7.37738	1.57612	0.498009	0.128032
CPA_S95	4.91091e-06	4.81196e-06	5.08683e-05	3.56325	11.4552	0.000110034	0.000619062	3.43192e-06	9.59285e-06	3.0099e-07	17.5415	4.45206	39.2684	6.47041	5.48146	2.20427e-06	3.53969e-06	3.2007e-09	2.08982e-09	2.04757e-05	4.65149	5.3823e-06	1.25526e-05	2.66319	9.51144	0.912389	3.3127	1.22165e-05	3.04426e-06	0.000805136	5.57794e-06	0.00018375	3.92569e-05	24.8081	12.7558
CPA_S96	6.17199e-05	6.04762e-05	0.000639307	179.13	0.000143967	0.0013829	0.00778031	4.3132e-05	0.000120562	3.78282e-06	0.00011023	5.5953e-05	0.000164507	8.13195e-05	3.44452e-05	138.515	4.44865e-05	0.040226	2.62647e-08	0.000257336	5.84594e-05	6.76442e-05	0.00015776	3.34707e-05	3.98463e-05	5.7334e-06	20.8168	0.000153535	3.826e-05	0.0101189	7.01029e-05	0.00230935	0.000493377	779.463	160.313
CPA_T	0.000282646	0.000276951	0.00292771	0.000205081	0.000659298	0.006333	0.0356299	0.000197523	0.000552113	1.73234e-05	0.000504799	0.000256237	0.00075336	0.000372402	0.000157742	126.866	0.000203726	1.84215e-07	1.20279e-07	0.00117847	0.000267715	0.000309776	0.000722463	0.000153279	0.000182476	2.62561e-05	9.53305e-05	0.000703114	0.000175212	0.0463393	0.000321036	0.0105757	0.00225942	0.00071391	0.000183538

## Sheet: DE
Unit: Million euro, current prices	CP011	CP012	CP02	CP031	CP032	CP041	CP042	CP043	CP044	CP045	CP051	CP052	CP053	CP054	CP055	CP056	CP061	CP062	CP063	CP071	CP072	CP073	CP081	CP082_083	CP091	CP092	CP093	CP094	CP095	CP096	CP10	CP111	CP112	CP121	CP122_127
CPA_A01	18142.2	165.258	0.000969835	0.000457542	0.00088136	0.0215014	0.0328992	0.000379387	0.00265814	0.000153668	0.000928767	0.000367662	0.0014032	0.000699485	0.00038793	0.000174925	0.000996164	5.19775e-06	8.77462e-06	4799.85	0.000746711	1.55906e-05	0.00143419	7.58881e-06	0.00040211	56.9537	3692.7	0.000237559	0.000483143	18.9852	0.000173286	0.0132591	0.00202513	0.000756742	0.000808662
CPA_A02	342.544	0.000336987	0.00197765	0.000933001	0.00179723	0.0438449	0.0670867	0.00077363	0.00542037	313.353	0.0018939	0.000749721	0.00286134	0.00142636	0.000791051	0.000356701	0.00203134	1.05991e-05	1.78929e-05	0.00489383	0.00152266	3.17917e-05	0.00292453	1.54748e-05	0.000819967	0.000116138	836.668	0.00048442	0.000985206	38.7138	0.000353357	0.0270375	0.00412956	0.00154312	0.00164899
CPA_A03	186.84	1.1488e-05	6.7419e-05	3.18064e-05	6.12685e-05	0.00149469	0.00228702	2.63734e-05	0.000184783	1.06824e-05	64.5641	2.55583e-05	9.75445e-05	4.86254e-05	2.69673e-05	1.21601e-05	6.92492e-05	3.61327e-07	6.09976e-07	0.000166833	5.19083e-05	1.08379e-06	9.96987e-05	5.27543e-07	2.79531e-05	3.95919e-06	14.2612	1.65141e-05	3.35861e-05	1.31977	1.20461e-05	0.00092172	0.000140779	52.6056	112.43
CPA_B	0.003099	0.00304872	0.0178918	0.00844086	0.0162596	0.396665	0.606934	0.00699903	0.0490381	8504.73	0.0171342	0.00678273	0.0258866	0.0129043	0.00715664	0.00322707	0.0183775	9.58897e-05	0.000161877	0.0442745	0.0137755	0.00028762	0.0264583	0.00014	0.00741825	0.0010507	7569.34	0.00438255	0.00891316	350.244	0.00319682	0.244608	0.0373602	0.0139606	0.0149184
CPA_C10-12	124937	18244.5	50717.5	0.00265857	0.00512119	0.124935	0.191162	0.00220444	0.0154452	0.000892895	0.00539665	2136.32	0.00815334	0.0040644	0.00225409	0.00101641	0.00578826	3.02018e-05	5.09854e-05	0.0139449	0.0043388	9.059e-05	0.0083334	4.40951e-05	0.00233648	0.000330932	1192.04	0.00138035	0.00280733	110.314	0.00100688	0.0770428	0.0117671	0.00439709	0.00469877
CPA_C13-15	0.000238141	0.000234278	0.00137489	48647.6	11245.2	0.0304816	0.0466396	0.000537838	0.00376831	0.000217848	6583.34	5733.38	0.00198924	991.627	0.00054995	1239.92	1412.21	7.36861e-06	1.24394e-05	3402.26	0.00105858	2.21021e-05	0.00203318	1.07583e-05	0.000570053	161.481	2908.32	0.000336776	0.000684929	26.9144	0.000245659	0.0187968	0.00287093	1072.8	2292.8
CPA_C16	6.3583e-05	6.25515e-05	0.000367091	0.000173184	0.000333602	0.00813848	0.0124526	1005.21	0.00100613	5.81646e-05	703.093	139.163	0.000531122	1059.05	293.67	132.422	0.000377057	1.96739e-06	3.32127e-06	0.000908392	0.000282637	5.90118e-06	0.000542851	2.87243e-06	0.000152202	2.15575e-05	7.76511e-05	8.99181e-05	0.000182874	7.18605	6.55901e-05	0.0050187	0.000766529	0.000286433	306.085
CPA_C17	0.000125615	0.000123577	725.227	684.285	0.000659066	0.0160784	0.0246015	567.398	0.00198771	0.00011491	694.517	0.000274931	0.00104929	0.000523064	0.000290088	654.031	0.000744915	3.8868e-06	6.56152e-06	0.00179462	0.000558378	1.16584e-05	0.00107246	5.67478e-06	0.000300691	4.2589e-05	153.408	0.000177643	4335.44	14.1968	0.00012958	0.00991496	0.00151436	1131.76	0.000604704
CPA_C18	0.000547425	0.000538544	0.00316051	0.00149104	0.00287219	0.0700692	0.107212	0.00123635	0.00866238	0.000500775	0.00302668	0.00119814	0.00457276	0.00227949	0.00126419	0.000570049	0.00324631	1.69385e-05	2.85949e-05	0.00782091	0.00243339	5.08069e-05	0.00467374	2.47305e-05	0.0013104	0.000185602	0.000668546	0.00077416	0.00157447	61.8692	0.000564706	0.043209	0.00659952	0.00246608	2635.28
CPA_C19	0.00296606	0.00291794	0.0171243	0.00807877	0.0155621	0.379649	0.580898	0.00669879	0.0469345	18993.1	0.0163992	0.00649177	0.0247761	0.0123507	0.00684964	0.00308864	0.0175892	9.17762e-05	0.000154933	0.0423752	39553.8	0.000275282	0.0253233	0.000133995	0.00710002	0.00100563	0.00362232	0.00419455	0.00853081	335.219	0.00305969	0.234115	0.0357575	0.0133617	0.0142785
CPA_C20	174.805	0.000171969	0.00100922	0.000476123	0.000917153	0.0223746	0.0342353	1973.97	0.00276609	159.909	0.000966485	0.000382593	0.00146018	0.000727893	0.000403684	3822.62	1036.62	5.40884e-06	9.13097e-06	0.00249739	2331.11	1.62238e-05	0.00149243	7.897e-06	836.881	59.2667	1921.33	0.000247206	1508.29	19.7562	0.000180323	0.0137976	0.00210737	7087.27	0.000841502
CPA_C21	0.000540985	0.000532209	0.00312333	0.0014735	0.0028384	0.0692449	0.105951	0.00122181	0.00856047	0.000494884	0.00299107	0.00118405	0.00451896	0.00225268	0.00124932	0.000563343	19248.7	1.67393e-05	2.82585e-05	0.00772891	0.00240477	5.02092e-05	0.00461876	2.44396e-05	0.00129499	0.000183418	2642.73	0.000765053	0.00155595	61.1413	0.000558062	0.0427007	0.00652188	0.00243707	0.00260428
CPA_C22	6.60278e-05	6.49566e-05	0.000381206	719.37	0.000346429	0.00845141	0.0129314	745.613	0.00104481	6.04011e-05	2190.38	144.514	0.000551544	824.824	609.923	618.809	783.109	2.04304e-06	3.44897e-06	0.000943321	2348.03	6.12808e-06	0.000563724	2.98287e-06	0.000158054	2.23864e-05	241.911	9.33755e-05	379.811	7.46236	6.81121e-05	0.00521167	0.000796002	594.894	317.855
CPA_C23	6.55173e-05	6.44544e-05	0.000378259	0.000178452	0.000343751	0.00838607	0.0128315	1923.61	0.00103674	5.99341e-05	1448.96	0.000143397	547.28	1909.71	151.302	6.8225e-05	0.000388527	2.02725e-06	3.42231e-06	0.000936028	582.47	6.0807e-06	0.000559366	2.95981e-06	0.000156833	2.22133e-05	160.027	9.26536e-05	188.437	7.40467	6.75855e-05	0.00517137	0.000789848	0.000295147	630.794
CPA_C24	0	0	0	0	0	0	0	0	0	0	0	0	0	0	0	0	0	0	0	0	0	0	0	0	0	0	0	0	0	0	0	0	0	0	0
CPA_C25	6.04453e-05	5.94647e-05	0.000348976	164.637	317.14	0.00773686	0.0118381	136.515	0.000956478	55.2943	668.396	0.000132296	504.912	2265.26	2093.83	377.66	0.00035845	1.87031e-06	3.15737e-06	0.000863565	268.689	5.60996e-06	0.000516063	2.73068e-06	0.000144691	2.04936e-05	442.915	8.54808e-05	521.548	6.83143	6.23533e-05	0.00477103	0.000728702	816.895	581.961
CPA_C26	0.000224855	0.000221207	0.00129818	0.000612446	0.00117975	0.0287809	0.0440375	0.000507831	0.00355807	0.000205693	0.00124321	0.000492137	0.00187826	0.000936302	1038.53	0.000234148	1333.42	6.95749e-06	1.17453e-05	0.00321244	3998.06	2.08689e-05	0.00191974	60.9483	19915.2	152.472	274.605	0.000317986	1293.43	25.4128	0.000231953	0.0177481	0.00271075	0.00101294	5412.2
CPA_C27	6.36085e-05	6.25765e-05	0.000367238	0.000173253	0.000333736	0.00814174	0.0124576	0.000143659	0.00100653	5.81879e-05	1758.44	0.000139219	10095.4	264.867	3084.77	6.62373e-05	0.000377208	1.96818e-06	3.3226e-06	0.000908756	1131	5.90354e-06	0.000543069	2.87358e-06	304.526	86.2644	466.093	8.99541e-05	0.000182947	7.18893	6.56164e-05	0.0050207	0.000766836	1146.19	0.000306208
CPA_C28	2.53831e-05	2.49713e-05	0.000146547	6.9137e-05	0.000133178	0.00324898	0.00497124	5.73274e-05	0.000401659	2.322e-05	0.000140342	5.55557e-05	1060.15	105.696	703.42	52.8643	0.000150526	7.85409e-07	1.32589e-06	0.000362642	676.993	2.35582e-06	0.000216713	1.14671e-06	303.805	17.212	30.9993	3.58964e-05	73.0055	2.86876	2.61844e-05	0.00200353	0.000306008	114.348	0.000122193
CPA_C29	0.000475003	0.000467297	0.00274239	0.00129378	0.00249221	0.0607993	0.0930285	0.00107279	0.00751638	0.000434524	0.00262626	0.00103963	0.0039678	0.00197792	0.00109694	0.000494634	0.00281684	1.46976e-05	2.48119e-05	54289.9	14780.2	4.40853e-05	0.00405542	2.14588e-05	0.00113704	805.235	0.0005801	0.000671741	0.00136618	53.6841	0.000489997	0.0374926	0.00572643	0.00213983	2286.64
CPA_C30	4.96483e-05	4.88428e-05	0.00028664	0.000135229	0.000260491	0.00635487	0.00972354	0.00011213	0.000785628	4.54174e-05	0.000274502	0.000108665	0.000414723	0.000206737	114.655	5.17002e-05	588.844	1.53623e-06	2.59339e-06	4255.87	441.389	4.60789e-06	0.000423881	2.24291e-06	0.000118846	100.998	60.6333	7.02118e-05	0.000142796	5.61118	5.12155e-05	0.00391881	0.000598538	0.000223659	239.004
CPA_C31_32	0.000223741	0.000220111	0.00129175	1218.82	0.0011739	0.0286383	0.0438192	505.314	0.00354044	0.000204674	17318.7	489.698	0.00186895	1863.32	0.000516693	465.975	11941.3	6.92302e-06	1.16871e-05	0.00319652	0.000994563	2.07655e-05	0.00191023	1.01077e-05	0.000535581	758.58	6557.87	0.00031641	4504.57	25.2868	0.000230803	0.0176602	0.00269732	5039.62	10770.8
CPA_C33	5.67278e-05	5.58075e-05	0.000327513	0.000154512	0.000297635	0.00726103	0.0111101	0.000128119	0.000897653	5.18936e-05	0.000313645	0.000124159	0.000473859	0.000236216	0.000131004	5.90723e-05	336.404	1.75528e-06	2.96319e-06	0.000810454	0.000252164	5.26494e-06	0.000484324	2.56274	135.793	38.4665	69.2792	8.02236e-05	0.000163157	6.41129	5.85185e-05	0.00447761	0.000683886	0.000255552	0.000273085
CPA_D	0.00463825	0.004563	0.0267785	0.0126334	0.0243356	0.593685	0.908393	0.0104754	0.0733949	38186.9	0.0256446	0.0101517	0.0387442	0.0193138	0.0107113	0.00482994	0.0275055	0.000143517	0.00024228	0.0662653	0.0206177	0.000430479	0.0395999	0.000209538	0.0111028	0.00157257	0.00566449	0.00655933	0.0133403	524.207	0.00478466	0.366103	0.0559167	0.0208947	0.0223283
CPA_E36	0.000110846	0.000109048	0.000639959	0.000301915	0.000581577	0.014188	0.021709	0.000250343	7016.03	0.0001014	0.00061286	0.000242607	0.000925918	0.000461565	0.000255981	0.000115427	0.000657332	3.42981e-06	5.79006e-06	0.00158362	0.000492728	1.02877e-05	0.000946367	5.00758e-06	0.000265338	3.75817e-05	0.000135371	0.000156756	0.000318809	12.5276	0.000114345	0.00874922	0.00133631	0.000499347	0.000533606
CPA_E37-39	0.000157075	0.000154527	0.000906858	0.000427831	0.000824128	0.0201052	0.0307628	0.000354751	12427.6	143.689	0.000868457	0.000343787	0.00131208	0.000654064	0.000362739	0.000163566	0.000931477	4.86023e-06	8.20483e-06	0.00224408	698.223	1.45782e-05	0.00134105	7.09602e-06	0.000375999	5.32553e-05	191.829	0.000222133	0.00045177	17.7524	0.000162033	0.0123981	0.00189363	0.000707602	0.00075615
CPA_F	0.000106906	0.000105171	0.000617211	0.000291183	0.000560905	0.0136837	0.0209373	4104.56	0.00169166	9.77955e-05	591.075	0.000233983	893.006	0.000445158	0.000246882	0.000111324	0.000633967	3.30789e-06	5.58424e-06	0.00152733	0.000475213	9.92199e-06	0.000912727	4.82958e-06	255.906	3.62458e-05	0.000130559	0.000151184	0.000307476	12.0823	0.00011028	0.00843822	0.00128881	0.000481597	0.000514639
CPA_G45	0.000875147	0.000860949	0.00505259	0.00238367	0.00459165	0.112017	0.171396	0.0019765	0.0138482	0.000800569	0.00483863	0.00191542	0.00731029	0.00364414	0.00202101	0.000911315	0.00518975	2.70789e-05	4.57135e-05	0.012503	23341	8.12229e-05	0.00747173	3.95357e-05	0.00209489	890.141	0.00106878	0.00123762	0.00251705	98.9078	0.000902773	0.0690766	0.0105504	0.00394243	0.00421291
CPA_G46	0	0	0	0	0	0	0	0	0	0	0	0	0	0	0	0	0	0	0	0	0	0	0	0	0	0	0	0	0	0	0	0	0	0	0
CPA_G47	0	0	0	0	0	0	0	0	0	0	0	0	0	0	0	0	0	0	0	0	0	0	0	0	0	0	0	0	0	0	0	0	0	0	0
CPA_H49	0.00926205	0.00911178	0.0534736	0.0252274	0.0485954	1.18552	1.81396	0.0209182	0.146561	0.00847276	0.0512093	0.0202717	0.0773678	0.0385674	0.0213892	0.00964483	0.0549253	0.000286588	0.000483805	0.132324	0.0411713	18911.6	0.0790764	0.000418423	0.0221711	0.00314024	0.0113113	13098.2	0.026639	1046.78	0.00955442	0.731066	0.111659	0.0417244	0.044587
CPA_H50	0.00372818	0.0036677	0.0215243	0.0101546	0.0195607	0.477199	0.730158	0.00842003	0.0589942	0.00341047	0.0206129	0.00815981	0.0311423	0.0155242	0.00860964	0.00388226	0.0221087	0.000115358	0.000194742	0.0532635	0.0165724	2422.1	0.03183	0.000168424	0.00892436	0.00126402	0.00455306	0.00527233	0.0107228	421.353	0.00384587	0.29427	0.0449453	0.016795	0.0179473
CPA_H51	0.0251236	0.024716	0.145049	0.0684302	0.131817	3.21577	4.92042	0.0567413	0.397553	0.0229827	0.138907	0.0549877	0.209863	0.104615	0.058019	0.0261619	0.148987	0.000777379	0.00131234	0.358934	0.111679	13990.4	0.214498	0.00113499	0.0601398	0.00851803	0.0306824	0.0355294	0.0722592	2839.43	0.0259167	1.98304	0.30288	0.113179	0.120944
CPA_H52	0.000153227	0.000150741	0.000884642	0.00041735	0.000803939	0.0196127	0.0300092	0.00034606	0.00242464	0.000140169	0.000847181	0.000335365	0.00127994	0.000638041	0.000353853	0.000159559	0.000908658	4.74117e-06	8.00384e-06	0.00218911	2724.47	56.8843	0.0013082	6.92218e-06	0.000366788	103.901	0.000187129	433.382	0.000440702	17.3175	0.000158064	0.0120944	0.00184724	0.000690268	0.000737626
CPA_H53	2.18797e-05	2.15248e-05	0.000126321	5.95947e-05	0.000114797	0.00280055	0.00428511	4.9415e-05	0.000346222	2.00152e-05	0.000120972	4.78878e-05	0.000182766	9.11077e-05	5.05277e-05	2.2784e-05	0.00012975	6.77006e-07	1.14289e-06	0.000312589	9.72589e-05	2.03067e-06	1307.61	9.88439e-07	5.23747e-05	7.4182e-06	2.67207e-05	3.0942e-05	6.29292e-05	2.47281	2.25704e-05	1727	0.000263772	9.85654e-05	0.000105328
CPA_I	0.000109097	0.000107327	0.000629864	0.000297153	0.000572404	13964.2	0.0213665	0.000246394	0.00172634	9.98004e-05	0.000603192	0.00023878	0.000911313	0.000454284	0.000251943	0.000113606	0.000646964	3.37571e-06	5.69872e-06	0.00155864	0.000484955	1.01254e-05	0.000931439	4.92859e-06	0.000261153	3.69889e-05	0.000133236	0.000154284	0.00031378	12.33	0.000112541	60278.5	13152.3	0.00049147	0.000525189
CPA_J58	0.000156306	0.00015377	0.000902417	0.000425736	0.000820092	0.0200068	0.0306122	0.000353013	0.00247336	0.000142986	864.203	0.000342104	0.00130565	0.00065086	0.000360963	0.000162765	0.000926915	4.83643e-06	8.16465e-06	0.00223309	0.000694803	1.45068e-05	1334.49	7.06127e-06	3741.57	5.29945e-05	763.556	0.000221045	8991.14	17.6654	0.00016124	0.0123374	0.00188435	0.000704137	3762.24
CPA_J59_60	0.000398048	0.00039159	0.0022981	0.00108418	0.00208845	0.0509493	0.0779571	0.000898985	0.00629866	0.000364127	0.00220078	0.000871202	0.00332498	0.00165748	0.000919229	0.000414499	0.00236048	1.23165e-05	2.07921e-05	0.0056868	0.00176939	3.69431e-05	0.00339841	1.79822e-05	2858.49	0.000134956	0.000486119	5629.13	2289.69	44.9868	0.000410613	0.0314185	0.00479869	0.00179316	0.00191618
CPA_J61	0.0302294	0.0297389	0.174527	0.0823369	0.158605	3.86929	5.92037	0.0682724	0.478345	0.0276533	0.167136	0.0661625	0.252512	0.125876	0.0698099	0.0314787	0.179265	0.000935361	0.00157904	0.431878	0.134374	0.0028056	0.258089	32775.4	0.0723617	0.0102491	0.0369178	0.0427499	0.0869439	3416.47	0.0311836	2.38604	0.364432	0.136179	0.145523
CPA_J62_63	0.000124234	0.000122218	0.000717252	0.00033838	0.000651819	0.0159016	0.0243309	0.000280579	0.00196585	0.000113647	0.00068688	0.000271908	0.00103775	0.000517312	0.000286898	0.000129368	0.000736724	3.84406e-06	6.48937e-06	0.00177489	0.000552238	1.15302e-05	0.00106067	5.61238e-06	0.000297385	4.21207e-05	0.000151721	351.378	0.000357314	14.0407	0.000128155	0.00980593	0.00149771	0.000559657	0.000598054
CPA_K64	0.000566413	0.000557224	0.00327014	0.00154276	0.00297181	0.0724996	0.110931	0.00127923	0.00896284	0.000518145	0.00313166	0.0012397	0.00473136	0.00235856	0.00130804	0.000589822	0.00335891	1.7526e-05	2.95867e-05	0.00809218	0.0025178	5.25691e-05	0.00483585	2.55883e-05	0.00135585	0.000192039	0.000691735	0.000801012	0.00162909	64.0151	0.000584293	0.0447078	0.00682843	0.00255162	43626.9
CPA_K65	0.000607443	0.000597588	0.00350702	0.00165452	0.00318708	0.0777513	0.118967	0.0013719	0.00961208	0.000555678	0.00335851	0.0013295	0.00507409	0.00252941	0.00140279	0.000632547	0.00360222	1.87956e-05	3.17299e-05	0.00867836	0.00270018	5.63771e-05	0.00518615	2.74419e-05	0.00145407	0.00020595	0.000741843	0.000859036	0.00174709	68.6522	0.000626617	0.0479463	0.00732306	0.00273645	49711.4
CPA_K66	2.01798e-05	1.98524e-05	0.000116506	5.49645e-05	0.000105878	0.00258297	0.00395218	4.55757e-05	0.000319322	1.84601e-05	0.000111573	4.41673e-05	0.000168566	8.40293e-05	4.66021e-05	2.10138e-05	0.000119669	6.24407e-07	1.0541e-06	0.000288303	8.97025e-05	1.8729e-06	0.000172289	9.11644e-07	4.83056e-05	6.84185e-06	2.46447e-05	2.8538e-05	5.804e-05	2.28069	2.08168e-05	0.00159282	0.000243279	9.09075e-05	680.012
CPA_L68	0.000372746	0.000366699	0.00215202	0.00101526	0.0019557	95421.4	146003	0.000841841	11796.6	0.000340982	0.00206089	0.000815824	0.00311363	0.00155213	0.000860798	0.000388151	0.00221044	1.15336e-05	1.94705e-05	0.00532532	0.00165692	3.45948e-05	0.00318239	1.68392e-05	0.000892264	126.378	0.000455219	0.000527132	0.00107207	42.1272	0.000384513	0.0294214	4493.67	0.00167918	5383.15
CPA_M69_70	5.4897e-05	5.40064e-05	0.000316943	0.000149525	0.000288029	0.00702669	0.0107515	0.000123984	0.000868682	5.02188e-05	0.000303522	0.000120152	0.000458566	0.000228593	0.000126776	5.71658e-05	0.000325547	1.69863e-06	2.86756e-06	0.000784298	0.000244026	5.09502e-06	0.000468693	2.48003e-06	0.00013141	1.86125e-05	6.70433e-05	7.76345e-05	0.000157892	6.20437	5.66299e-05	0.0043331	0.000661814	0.000247304	2114.17
CPA_M71	0.000597158	0.000587469	0.00344764	0.0016265	0.00313312	0.0764348	0.116952	0.00134867	0.00944933	0.000546269	0.00330165	0.00130699	0.00498818	0.00248658	0.00137904	0.000621837	0.00354123	1.84773e-05	3.11926e-05	0.00853142	2654.46	5.54225e-05	0.00509834	2.69772e-05	0.00142945	0.000202463	0.000729282	0.000844491	0.00171751	67.4898	0.000616008	0.0471345	0.00719907	0.00269012	0.00287469
CPA_M72	0	0	0	0	0	0	0	0	0	0	0	0	0	0	0	0	0	0	0	0	0	0	0	0	0	0	0	0	0	0	0	0	0	0	0
CPA_M73	0	0	0	0	0	0	0	0	0	0	0	0	0	0	0	0	0	0	0	0	0	0	0	0	0	0	0	0	0	0	0	0	0	0	0
CPA_M74_75	0.000310089	0.000305058	0.00179027	0.0008446	0.00162695	0.0396906	0.0607303	700.329	0.0049068	0.000283663	0.00171446	0.000678686	0.00259023	0.00129122	0.0007161	0.000322904	0.00183887	9.5948e-06	1.61975e-05	0.00443015	0.00137839	2.87795e-05	0.00264744	1.40086e-05	0.000742276	105.134	378.697	1754.09	0.000891859	35.0457	0.000319877	0.0244757	0.00373829	0.00139691	4478.25
CPA_N77	0.000141569	0.000139272	0.000817337	385.597	742.773	0.0181205	0.0277261	0.000319731	0.00224017	0.000129505	0.000782726	0.00030985	0.00118256	0.000589497	326.931	442.259	0.000839525	4.38045	7.39489e-06	0.00202256	1887.89	1.31391e-05	0.00120867	6.39553	338.882	4.79982e-05	0.000172892	1801.84	0.000407173	15.9999	0.000146038	0.0111742	0.00170669	0.000637751	0.000681506
CPA_N78	5.96605e-05	5.86926e-05	0.000344445	0.0001625	0.000313022	0.00763641	0.0116844	0.000134742	0.000944059	5.45764e-05	0.000329859	0.000130578	0.000498356	0.000248428	0.000137776	6.21261e-05	0.000353796	1.84602e-06	3.11638e-06	0.000852353	0.0002652	5.53713e-06	0.000509362	2.69523e-06	0.000142813	2.02276e-05	7.28607e-05	8.43709e-05	0.000171592	6.74274	6.15438e-05	0.00470909	0.000719241	0.000268763	287.203
CPA_N79	1.45733e-08	1.43368e-08	8.41374e-08	3.96937e-08	7.64618e-08	1.86534e-06	2.85415e-06	3.29134e-08	2.30605e-07	1.33314e-08	8.05746e-08	3.18963e-08	1.21733e-07	6.06834e-08	3.36546e-08	1.51755e-08	8.64215e-08	4.50928e-10	7.61237e-10	2.08204e-07	6.47804e-08	0.00676276	1.24422e-07	6.58362e-10	3.48848e-08	4.94098e-09	1.77977e-08	0.103046	4.19148e-08	6588.19	1.50333e-08	1.15029e-06	0.351378	6.56507e-08	7.01549e-08
CPA_N80-82	9.03198e-05	8.88545e-05	0.000521454	0.000246008	0.000473883	0.0115607	0.017689	203.986	8575.24	247.869	0.000499372	0.000197682	0.00075446	0.000376094	0.000208579	470.263	0.00053561	2.79469e-06	4.71787e-06	0.00129037	0.000401486	8.38264e-06	0.000771122	4.08029e-06	0.000216204	3.06224e-05	0.000110304	0.000127729	0.000259773	10.2078	9.31709e-05	0.00712907	0.00108886	0.000406879	2173.98
CPA_O	0.052718	0.0518628	0.304363	0.14359	0.276597	6.74779	10.3247	0.119063	0.834203	0.0482255	0.291475	0.115383	0.440365	0.219519	0.121744	0.0548968	0.312626	0.00163121	0.00275374	0.753168	0.23434	0.00489279	0.45009	0.00238159	0.126194	0.0178738	0.0643822	0.074553	0.151625	5958.11	0.0543822	4.16111	0.635546	0.237488	0.253782
CPA_P	0.000467762	0.000460173	0.00270058	0.00127406	0.00245422	0.0598725	0.0916104	0.00105643	0.0074018	0.0004279	0.00258623	0.00102378	0.00390731	0.00194777	0.00108022	0.000487094	0.0027739	1.44736e-05	2.44336e-05	0.00668278	2079.28	4.34133e-05	0.0039936	2.11316e-05	0.00111971	0.000158592	0.000571257	1984.5	0.00134535	52.8657	13510.8	0.0369211	0.00563913	0.00210721	0.00225178
CPA_Q86	0.0539834	0.0531076	0.311668	0.147037	0.283236	6.90975	10.5726	0.12192	0.854225	0.049383	0.298471	0.118153	0.450934	0.224788	0.124666	0.0562144	0.320129	25055.4	16919	0.771245	0.239965	0.00501023	0.460893	0.00243875	0.129223	0.0183028	0.0659275	0.0763424	0.155264	6101.12	0.0556874	4.26098	0.6508	0.243188	0.259873
CPA_Q87_88	0.000178276	0.000175384	0.00102926	0.000485578	0.000935365	0.0228189	0.0349151	0.000402633	0.00282102	0.000163084	0.000985677	0.00039019	0.00148918	0.000742346	0.0004117	185.644	0.0010572	16.5487	9.31229e-06	0.00254698	0.000792466	1.65459e-05	0.00152206	8.05381e-06	0.00042675	6.04435e-05	0.000217721	0.000252115	0.000512748	20.1485	0.000183904	0.0140716	0.00214922	0.000803112	14589.6
CPA_R90-92	0.000318155	0.000312994	0.00183684	0.000866572	0.00166927	0.0407231	0.0623101	0.000718548	0.00503444	0.000291043	7036.24	0.000696341	0.00265762	0.00132481	0.000734728	0.000331304	0.00188671	9.8444e-06	1.66189e-05	0.00454539	0.00141425	2.95282e-05	0.00271631	1.4373e-05	0.000761586	0.000107869	777.098	8548.67	0.00091506	35.9574	0.000328198	0.0251124	0.00383554	0.00143325	0.00153158
CPA_R93	0.000591049	0.00058146	0.00341237	0.00160986	0.00310107	0.0756529	0.115756	0.00133487	0.00935267	0.000540681	0.00326787	0.00129362	0.00493715	0.00246114	0.00136493	0.000615476	0.00350501	1.82883e-05	3.08735e-05	0.00844415	0.00262731	5.48556e-05	0.00504619	2.67012e-05	0.00141483	200.392	0.000721822	9194.37	0.00169994	66.7994	0.000609706	0.0466523	0.00712543	0.0026626	0.00284528
CPA_S94	0.0183949	0.0180965	0.106201	0.0501029	0.0965129	2.3545	3.60261	0.0415445	0.291078	0.0168273	0.101704	0.0402606	0.153656	0.0765968	0.0424801	0.0191551	0.109084	0.000569178	0.000960861	0.262803	0.0817683	0.00170724	0.15705	0.000831009	0.0440329	0.00623669	0.0224649	0.0260138	0.0529064	2078.96	0.0189756	1.45193	0.221761	0.0828667	0.0885521
CPA_S95	1.4822e-05	1.45816e-05	8.55738e-05	40.3714	77.7671	0.00189719	0.00290287	3.34753e-05	0.000234542	1.35589e-05	163.9	32.4408	371.435	61.7194	68.4583	1.54346e-05	8.78969e-05	4.58626e-07	7.74232e-07	0.000211758	65.8863	1.37564e-06	0.000126546	0.669601	106.441	10.0507	36.203	2.09611e-05	4.26303e-05	1.67516	1.52899e-05	0.00116992	0.000178688	133.543	285.41
CPA_S96	0.000699468	0.00068812	0.00403832	7620.68	0.00366991	0.0895303	0.13699	0.00157974	0.0110683	0.000639861	0.00386731	0.00153092	0.0058428	0.0029126	0.00161531	3641.88	0.00414795	21.643	3.65369e-05	0.0099931	0.00310925	6.49181e-05	0.00597184	3.15992e-05	0.00167436	0.000237151	854.23	0.000989177	0.00201177	79.0528	0.000721548	0.05521	0.00843248	15755.1	13468.8
CPA_T	0.00655648	0.00645011	0.0378532	0.0178581	0.0344	0.839214	1.28407	0.0148077	0.103749	0.00599775	0.0362503	0.0143501	0.0547676	0.0273013	0.0151411	6827.44	0.0388809	0.000202871	0.000342479	0.0936705	0.0291446	0.00060851	0.0559771	0.000296196	0.0156946	0.00222294	0.00800713	0.00927206	0.0188574	741.003	0.00676344	0.517512	0.079042	0.0295361	0.0315625

## Sheet: DK
Unit: Million euro, current prices	CP011	CP012	CP02	CP031	CP032	CP041	CP042	CP043	CP044	CP045	CP051	CP052	CP053	CP054	CP055	CP056	CP061	CP062	CP063	CP071	CP072	CP073	CP081	CP082_083	CP091	CP092	CP093	CP094	CP095	CP096	CP10	CP111	CP112	CP121	CP122_127
CPA_A01	2221.35	21.6851	0.000123533	3.765e-05	7.75763e-05	0.000712441	0.0012413	5.34083e-05	3.41238e-05	9.02633e-06	6.57837e-05	3.06162e-05	8.31796e-05	5.6786e-05	2.47255e-05	1.42709e-05	2.52556e-05	2.36178e-06	2.26516e-06	400.84	5.99948e-05	2.85702e-05	1.19585e-05	1.61989e-09	2.44484e-05	6.82762	278.124	7.09977e-05	1.70056e-05	0.000993907	3.56001e-05	0.000881221	6.24481e-05	8.72672e-05	2.64633e-05
CPA_A02	22.7021	2.3935e-05	0.00013635	4.15564e-05	8.56251e-05	0.00078636	0.00137009	5.89497e-05	3.76643e-05	9.96285	7.2609e-05	3.37927e-05	9.18099e-05	6.26778e-05	2.72908e-05	1.57516e-05	2.7876e-05	2.60682e-06	2.50018e-06	0.000221214	6.62195e-05	3.15345e-05	1.31992e-05	1.78797e-09	2.6985e-05	7.53601e-06	34.109	7.8364e-05	1.877e-05	0.00109703	3.92938e-05	0.000972651	6.89274e-05	9.63215e-05	2.9209e-05
CPA_A03	85.4633	5.63155e-06	3.20812e-05	9.7776e-06	2.01463e-05	0.000185019	0.000322361	1.387e-05	8.86185e-06	2.34411e-06	17.0838	7.95092e-06	2.16015e-05	1.47472e-05	6.42113e-06	3.70611e-06	6.55881e-06	6.13347e-07	5.88254e-07	5.20484e-05	1.55805e-05	7.4196e-06	3.10558e-06	4.20682e-10	6.34918e-06	1.77311e-06	4.01267	1.84379e-05	4.4163e-06	0.000258115	9.24524e-06	0.00022885	1.62176e-05	22.663	13.7449
CPA_B	0.000243228	0.000256438	0.00146084	0.000445232	0.000917381	0.008425	0.014679	0.000631582	0.000403532	320.224	0.000777927	0.000362052	0.000983644	0.000671525	0.000292392	0.000168761	0.000298661	2.79293e-05	2.67867e-05	0.00237007	0.000709471	0.000337858	0.000141415	1.91561e-08	0.000289116	8.07402e-05	365.441	0.000839586	0.0002011	0.0117535	0.00042099	0.0104209	0.000738483	0.00103198	0.000312942
CPA_C10-12	10307.3	1613.09	4352.8	0.000147404	0.000303719	0.00278928	0.0048598	0.000209099	0.000133598	3.5339e-05	0.00025755	119.865	0.000325657	0.000222323	9.68027e-05	5.5872e-05	9.88783e-05	9.24661e-06	8.86831e-06	0.000784664	0.000234886	0.000111855	4.68187e-05	6.34205e-09	9.5718e-05	2.67308e-05	60.4936	0.000277963	6.65785e-05	0.00389125	0.000139378	0.00345007	0.000244491	0.00034166	0.000103606
CPA_C13-15	2.74357e-05	2.89257e-05	0.000164781	3766.61	931.311	0.000950325	0.00165577	7.12414e-05	4.55177e-05	1.20402e-05	438.744	449.228	0.000110953	75.7469	3.29813e-05	95.1798	33.6885	3.15038e-06	3.02149e-06	267.34	8.00271e-05	3.81098e-05	1.59514e-05	2.16078e-09	3.26117e-05	18.2147	206.106	9.47038e-05	2.26837e-05	0.00132577	4.7487e-05	0.00117546	8.32996e-05	116.406	70.5988
CPA_C16	8.65318e-06	9.12312e-06	5.19715e-05	1.58397e-05	3.26371e-05	0.000299731	0.000522225	157.286	1.43562e-05	3.79747e-06	55.3517	12.8805	3.49945e-05	95.5617	20.8045	12.0078	1.06253e-05	9.93624e-07	9.52973e-07	8.43186e-05	2.52404e-05	1.20198e-05	5.03105e-06	6.81506e-10	1.02857e-05	2.87245e-06	6.50053e-06	2.98694e-05	7.15441e-06	0.000418147	1.49773e-05	0.000370738	2.62725e-05	3.67141e-05	11.1334
CPA_C17	1.22214e-05	1.28851e-05	73.4023	44.7427	4.60952e-05	0.000423327	0.000737568	63.4696	2.02761e-05	5.36337e-06	39.0881	1.81919e-05	4.94247e-05	3.37418e-05	1.46917e-05	42.3983	1.50067e-05	1.40335e-06	1.34594e-06	0.000119088	3.56484e-05	1.69762e-05	7.10563e-06	9.62528e-10	1.4527e-05	4.05691e-06	9.18106	4.21862e-05	121.255	0.000590572	2.11533e-05	0.000523614	3.71062e-05	103.707	1.57243e-05
CPA_C18	7.4599e-07	7.86505e-07	4.48047e-06	1.36554e-06	2.81364e-06	2.58398e-05	4.50211e-05	1.93709e-06	1.23765e-06	3.2738e-07	2.38593e-06	1.11043e-06	3.01688e-06	2.05959e-06	8.96777e-07	5.17597e-07	9.16006e-07	8.56603e-08	8.21558e-08	7.2691e-06	2.17598e-06	1.03622e-06	4.33727e-07	5.87526e-11	8.86729e-07	2.47634e-07	5.60411e-07	2.57504e-06	6.16782e-07	3.60484e-05	1.29119e-06	3.19613e-05	2.26496e-06	3.16513e-06	0.959807
CPA_C19	0.000327209	0.00034498	0.00196524	0.000598961	0.00123413	0.011334	0.0197473	0.000849653	0.000542863	1005.18	0.00104653	0.000487061	0.00132327	0.000903388	0.000393348	0.000227031	0.000401782	3.75727e-05	3.60355e-05	0.0031884	2863.31	0.000454513	0.000190243	2.57703e-08	0.000388941	0.000108618	0.00024581	0.00112948	0.000270535	0.0158117	0.000566349	0.014019	0.000993464	0.0013883	0.000420994
CPA_C20	15.6675	1.65184e-05	9.41001e-05	2.86795e-05	5.90929e-05	0.000542695	0.000945545	203.416	2.59935e-05	6.87572	5.01101e-05	2.33216e-05	6.33613e-05	4.32562e-05	1.88344e-05	228.285	19.2382	1.79906e-06	1.72546e-06	0.000152668	137.101	2.17631e-05	9.10925e-06	1.23394e-09	37.2467	5.20087	105.929	5.40818e-05	38.8615	0.000757099	2.7118e-05	0.000671261	4.75692e-05	598.274	2.01581e-05
CPA_C21	0.000139304	0.00014687	0.000836671	0.000254998	0.000525413	0.00482526	0.00840712	0.000361727	0.000231116	6.11341e-05	0.000445543	0.000207359	0.000563364	0.000384604	0.000167462	9.66548e-05	1026.32	1.5996e-05	1.53416e-05	0.00135741	0.000406336	0.000193502	8.09931e-05	1.09713e-08	0.000165586	4.62425e-05	418.599	0.000480857	0.000115176	0.00673159	0.000241114	0.00596838	0.000422952	0.000591048	0.000179232
CPA_C22	6.45648e-06	6.80713e-06	3.87781e-05	47.2747	2.43518e-05	0.000223641	0.000389653	83.8266	1.07117e-05	2.83344e-06	123.9	9.61067	2.61108e-05	53.4768	31.0461	40.3178	15.8559	7.41382e-07	7.11051e-07	6.29135e-05	150.663	8.96843e-06	3.75387e-06	5.08499e-10	7.67456e-06	2.14325e-06	14.5509	2.22868e-05	10.6764	0.000311996	1.11752e-05	0.000276623	1.9603e-05	54.7878	8.30705
CPA_C23	6.46119e-06	6.81209e-06	3.88063e-05	1.18273e-05	2.43696e-05	0.000223804	0.000389937	218.108	1.07196e-05	2.83551e-06	82.6604	9.61767e-06	26.1298	124.87	7.76718	4.48302e-06	7.93373e-06	7.41923e-07	7.1157e-07	6.29593e-05	37.6932	8.97497e-06	3.7566e-06	5.08869e-10	7.68015e-06	2.14481e-06	9.70768	2.2303e-05	5.34208	0.000312223	1.11833e-05	0.000276824	1.96173e-05	2.74139e-05	16.6262
CPA_C24	4.0398e-05	4.2592e-05	0.000242633	7.3949e-05	0.000152369	0.00139932	0.00243805	0.0001049	6.70231e-05	1.77288e-05	0.000129207	6.01337e-05	0.000163374	0.000111534	4.85636e-05	28.0297	4.9605e-05	4.63881e-06	4.44903e-06	0.000393648	0.000117837	5.61152e-05	2.34878e-05	3.18166e-09	4.80195e-05	1.34102e-05	3.03482e-05	0.000139448	3.34009e-05	0.00195215	6.99227e-05	0.00173082	0.000122655	0.000171403	5.19769e-05
CPA_C25	6.91688e-06	7.29253e-06	4.15432e-05	12.6614	26.0883	0.000239588	0.000417438	17.9608	1.14756e-05	3.03549	44.2451	1.0296e-05	27.9727	171.87	124.725	28.7952	8.49327e-06	7.94249e-07	7.61755e-07	6.73996e-05	20.1758	9.60795e-06	4.02155e-06	5.44758e-10	8.22181e-06	2.29608e-06	31.177	2.3876e-05	17.1565	0.000334243	1.1972e-05	0.000296348	2.10008e-05	88.0418	17.7988
CPA_C26	3.92455e-05	4.13769e-05	0.000235711	7.18393e-05	0.000148022	0.0013594	0.00236849	0.000101907	6.5111e-05	1.7223e-05	0.000125521	5.84181e-05	0.000158713	0.000108352	94.3563	2.723e-05	48.1898	4.50647e-06	4.3221e-06	0.000382417	457.9	5.45143e-05	2.28177e-05	0.0185453	1726.03	26.0553	29.4824	0.000135469	64.896	0.00189646	6.79279e-05	0.00168144	0.000119156	0.000166513	252.47
CPA_C27	1.00813e-05	1.06288e-05	6.05492e-05	1.8454e-05	3.80237e-05	0.0003492	0.000608416	2.61779e-05	1.67256e-05	4.42422e-06	161.218	1.50064e-05	774.632	27.8334	254.501	6.99482e-06	1.23789e-05	1.15762e-06	1.11026e-06	9.82349e-05	117.625	1.40036e-05	5.8614e-06	7.93984e-10	23.9666	13.3861	45.4404	3.47992e-05	8.3352e-06	0.000487159	1.74492e-05	0.000431926	3.06087e-05	171.094	1.29709e-05
CPA_C28	4.52587e-06	4.77167e-06	2.71827e-05	8.28466e-06	1.70702e-05	0.000156768	0.00027314	1.17522e-05	7.50873e-06	1.98619e-06	1.44753e-05	6.7369e-06	91.5158	12.4954	65.2882	6.28045	5.55735e-06	5.19695e-07	4.98434e-07	4.41011e-05	79.2089	6.2867e-06	2.63139e-06	3.56448e-10	26.8986	3.00475	3.39997	1.56226e-05	3.74197	0.000218703	7.83359e-06	0.000193907	1.37413e-05	19.2026	5.82308e-06
CPA_C29	4.7116e-05	4.96749e-05	0.000282982	8.62464e-05	0.000177707	0.00163202	0.00284349	0.000122345	7.81687e-05	2.0677e-05	0.000150693	7.01336e-05	0.000190543	0.000130082	5.66396e-05	3.26909e-05	5.78541e-05	5.41022e-06	5.18888e-06	3672.88	962.027	6.54469e-05	2.73938e-05	3.71076e-09	5.60049e-05	78.2015	3.5395e-05	0.000162637	3.89553e-05	0.00227678	8.15506e-05	0.00201865	0.000143052	0.000199906	60.6205
CPA_C30	8.13281e-06	8.5745e-06	4.88462e-05	1.48872e-05	3.06744e-05	0.000281706	0.000490821	2.11182e-05	1.34929e-05	3.5691e-06	2.60115e-05	1.21059e-05	3.28901e-05	2.24538e-05	9.77669	5.64286e-06	19.9727	9.33871e-07	8.95665e-07	475.488	47.4451	1.12969e-05	4.7285e-06	6.40523e-10	9.66714e-06	16.1982	6.10962	2.80732e-05	6.72417e-06	0.000393001	1.40766e-05	0.000348443	2.46926e-05	3.45063e-05	10.4638
CPA_C31_32	2.37476e-05	2.50373e-05	0.000142629	86.9404	8.95684e-05	0.000822574	0.00143318	61.6645	3.93989e-05	1.04217e-05	1063.34	35.349	9.6038e-05	131.129	2.85477e-05	32.954	262.438	2.72688e-06	2.61532e-06	0.000231402	6.92692e-05	3.29868e-05	1.38071e-05	1.87031e-09	2.82278e-05	78.8307	428.158	8.19729e-05	137.441	0.00114755	4.11034e-05	0.00101744	7.21017e-05	503.787	305.541
CPA_C33	0.000151417	0.000159641	0.000909423	0.000277171	0.000571099	0.00524484	0.00913815	0.00039318	0.000251212	6.64499e-05	0.000484285	0.000225389	0.00061235	0.000418046	0.000182023	0.000105059	185.926	1.73869e-05	1.66756e-05	0.00147545	0.000441669	0.000210328	8.80357e-05	0.0119253	179.984	100.527	113.749	0.000522669	0.000125191	0.00731693	0.00026208	0.00648735	0.00045973	0.000642442	0.000194817
CPA_D	0.00143554	0.0015135	0.00862193	0.00262777	0.0054144	0.0497245	0.0866357	0.00372761	0.00238166	5669.9	0.00459134	0.00213684	0.00580549	0.00396336	0.0017257	0.000996032	0.00176271	0.000164839	0.000158096	0.0139882	0.00418731	0.00199405	0.000834637	1.1306e-07	0.00170637	0.000476531	0.00107842	0.00495525	0.0011869	0.0693693	0.00248469	0.0615044	0.00435854	0.00609077	0.00184699
CPA_E36	0.000119235	0.00012571	0.000716132	0.000218261	0.000449716	0.00413008	0.0071959	0.000309613	791.275	5.23265e-05	0.000381354	0.000177485	0.0004822	0.000329194	0.000143336	8.27297e-05	0.000146409	1.36914e-05	1.31313e-05	0.00116185	0.000347795	0.000165624	6.93244e-05	9.39068e-09	0.00014173	3.95803e-05	8.95728e-05	0.00041158	9.85828e-05	0.00576177	0.000206377	0.00510851	0.000362017	0.000505896	0.00015341
CPA_E37-39	0.000186225	0.000196338	0.00111848	0.000340886	0.000702382	0.0064505	0.0112388	0.000483563	1544.8	81.7251	0.000595611	0.000277201	0.000753115	0.000514145	0.000223866	0.00012921	0.000228666	2.13837e-05	2.05089e-05	0.00181462	543.198	0.000258677	0.000108273	1.46667e-08	0.000221358	6.18178e-05	139.898	0.000642819	0.00015397	0.00899892	0.000322326	0.00797864	0.00056541	0.000790124	0.000239601
CPA_F	3.80656e-06	4.01329e-06	2.28624e-05	6.96795e-06	1.43572e-05	0.000131853	0.000229729	168.034	6.31534e-06	1.67052e-06	12.1747	5.66618e-06	15.3942	1.05095e-05	4.57598e-06	2.64114e-06	4.6741e-06	4.37098e-07	4.19216e-07	3.7092e-05	1.11033e-05	5.28753e-06	2.21317e-06	2.99796e-10	4.5247	1.2636e-06	2.8596e-06	1.31396e-05	3.14725e-06	0.000183944	6.58857e-06	0.000163089	1.15574e-05	1.61507e-05	4.8976e-06
CPA_G45	0.00012148	0.000128077	0.000729614	0.00022237	0.000458183	0.00420784	0.00733138	0.000315442	0.000201543	5.33116e-05	0.000388533	0.000180826	0.000491278	0.000335391	0.000146034	8.42872e-05	0.000149165	1.39492e-05	1.33785e-05	0.00118372	2126.06	0.000168742	7.06295e-05	9.56747e-09	0.000144398	120.976	9.12591e-05	0.000419328	0.000100439	0.00587024	0.000210262	0.00520469	0.000368833	0.00051542	0.000156298
CPA_G46	0.0470031	0.0495558	0.282304	0.0860398	0.177281	1.62811	2.83667	0.122051	0.0779814	0.0206274	0.150332	0.0699656	0.190086	0.12977	0.0565039	0.0326126	0.0577155	0.00539726	0.00517645	0.45801	0.137103	0.0652901	0.0273281	3.70187e-06	0.0558708	0.0156028	0.0353102	0.162248	0.038862	2.27133	0.0813552	2.01381	0.14271	0.199427	0.0604752
CPA_G47	0.249567	0.263121	1.49892	0.456836	0.94129	8.64457	15.0616	0.648042	0.414049	0.109523	0.798202	0.371488	1.00928	0.689026	0.300012	0.173159	0.306445	0.0286572	0.0274848	2.43184	0.727961	0.346663	0.145101	1.96554e-05	0.29665	0.0828445	0.187483	0.861467	0.206341	12.0598	0.431962	10.6925	0.757729	1.05888	0.321098
CPA_H49	3.67974e-05	3.87959e-05	0.000221008	6.73581e-05	0.000138788	0.0012746	0.00222075	9.55506e-05	6.10495e-05	1.61486e-05	0.000117691	5.47741e-05	0.000148813	0.000101594	4.42353e-05	2.55315e-05	4.51838e-05	4.22536e-06	4.0525e-06	0.000358563	0.000107334	1124.5	2.13944e-05	2.89809e-09	4.37396e-05	1.2215e-05	2.76434e-05	127.019	3.0424e-05	0.00177816	6.36907e-05	0.00157656	0.000111723	0.000156126	4.73444e-05
CPA_H50	3.07752e-05	3.24466e-05	0.000184838	5.63344e-05	0.000116075	0.001066	0.00185731	7.9913e-05	5.10582e-05	1.35058e-05	9.84298e-05	4.58099e-05	0.000124459	8.49669e-05	3.69958e-05	2.13531e-05	3.77891e-05	3.53385e-06	3.38927e-06	0.000299881	8.97681e-05	299.24	1.78931e-05	2.42379e-09	3.65813e-05	1.02159e-05	2.31193e-05	0.000106231	2.54448e-05	0.00148715	5.32672e-05	0.00131854	9.34389e-05	0.000130575	3.95961e-05
CPA_H51	1.67493e-05	1.7659e-05	0.000100598	3.06599e-05	6.31733e-05	0.000580168	0.00101083	4.34924e-05	2.77883e-05	7.35049e-06	5.35701e-05	2.49319e-05	6.77363e-05	4.6243e-05	2.01349e-05	1.16213e-05	2.05666e-05	1.92329e-06	1.8446e-06	0.000163209	4.88561e-05	139.595	9.73824e-06	1.31914e-09	1.99093e-05	5.55999e-06	1.25826e-05	5.78161e-05	1.38483e-05	0.000809376	2.89905e-05	0.000717611	5.08539e-05	7.1065e-05	2.155e-05
CPA_H52	1.62654e-05	1.71488e-05	9.76913e-05	2.97741e-05	6.13482e-05	0.000563407	0.000981631	4.22359e-05	2.69855e-05	7.13813e-06	5.20225e-05	2.42116e-05	6.57794e-05	4.4907e-05	1.95532e-05	1.12856e-05	1.99724e-05	1.86772e-06	1.79131e-06	0.000158494	189.778	90.3746	9.4569e-06	1.28103e-09	1.93341e-05	10.7987	1.22191e-05	112.292	1.34482e-05	0.000785993	2.8153e-05	0.000696879	4.93847e-05	6.90119e-05	2.09275e-05
CPA_H53	7.36871e-07	7.7689e-07	4.4257e-06	1.34885e-06	2.77925e-06	2.55239e-05	4.44707e-05	1.91341e-06	1.22252e-06	3.23378e-07	2.35677e-06	1.09686e-06	2.98e-06	2.03442e-06	8.85815e-07	5.1127e-07	9.04809e-07	8.46132e-08	8.11515e-08	7.18024e-06	2.14938e-06	1.02356e-06	2.99897	5.80344e-11	8.75889e-07	2.44606e-07	5.5356e-07	2.54356e-06	6.09242e-07	3.56078e-05	1.27541e-06	31.5706	2.23727e-06	3.12644e-06	9.48074e-07
CPA_I	1.93718e-05	2.04239e-05	0.000116348	3.54604e-05	7.30645e-05	671.006	0.0011691	5.03022e-05	3.21392e-05	8.50137e-06	6.19578e-05	2.88356e-05	7.8342e-05	5.34834e-05	2.32875e-05	1.34409e-05	2.37868e-05	2.22442e-06	2.13342e-06	0.000188764	5.65056e-05	2.69086e-05	1.1263e-05	1.52568e-09	2.30265e-05	6.43053e-06	1.45527e-05	6.68685e-05	1.60165e-05	0.000936103	3.35297e-05	5809.79	588.162	8.21918e-05	2.49242e-05
CPA_J58	4.86808e-05	5.13246e-05	0.00029238	8.91108e-05	0.000183609	0.00168622	0.00293792	0.000126408	8.07648e-05	2.13637e-05	155.698	7.24629e-05	0.000196871	0.000134402	5.85207e-05	3.37766e-05	5.97755e-05	5.5899e-06	5.36121e-06	0.000474357	0.000141997	6.76205e-05	28.3036	3.834e-09	578.649	1.61597e-05	146.282	0.000168039	804.982	0.0023524	8.4259e-05	0.00208569	0.000147803	0.000206546	313.169
CPA_J59_60	2.06198e-05	2.17396e-05	0.000123844	3.77448e-05	7.77714e-05	0.000714233	0.00124442	5.35427e-05	3.42096e-05	9.04904e-06	6.59492e-05	3.06932e-05	8.33889e-05	5.69289e-05	2.47877e-05	1.43068e-05	2.53192e-05	2.36772e-06	2.27085e-06	0.000200924	6.01457e-05	2.86421e-05	1.19886e-05	1.62397e-09	73.5297	6.84479e-06	1.54902e-05	711.763	34.0967	0.000996408	3.56897e-05	0.000883437	6.26052e-05	8.74867e-05	2.65298e-05
CPA_J61	1.32652	1.39856	7.96715	2.4282	5.00321	45.9482	80.0562	3.44452	2.20078	0.582145	4.24266	1.97456	5.36459	3.66236	1.59465	0.920389	1.62884	0.152321	0.146089	12.9259	3.86931	1.84261	0.771251	2507.37	1.57678	0.440341	0.99652	4.57893	1.09676	64.1011	2.296	56.8335	4.02753	5.62821	1.70672
CPA_J62_63	1.39586e-05	1.47167e-05	8.38363e-05	2.55514e-05	5.26475e-05	0.000483502	0.000842412	3.62458e-05	2.31583e-05	6.12577e-06	4.46444e-05	2.07778e-05	5.64503e-05	3.85381e-05	1.67801e-05	9.68502e-06	1.71399e-05	1.60283e-06	1.53726e-06	0.000136016	4.07158e-05	1.93893e-05	8.11568e-06	1.09935e-09	1.6592e-05	4.6336e-06	1.04861e-05	96.3659	1.15409e-05	0.00067452	2.41602e-05	0.000598045	4.23807e-05	5.92243e-05	1.79594e-05
CPA_K64	0.000254278	0.000268088	0.00152721	0.000465459	0.000959057	0.00880774	0.0153459	0.000660275	0.000421865	0.00011159	0.000813268	0.0003785	0.00102833	0.000702032	0.000305675	0.000176428	0.000312229	2.91981e-05	2.80036e-05	0.00247774	0.000741702	0.000353207	0.00014784	2.00264e-08	0.00030225	8.44083e-05	0.000191021	0.000877728	0.000210236	0.0122874	0.000440116	0.0108943	0.000772032	0.00107886	5234.55
CPA_K65	0.000128178	0.00013514	0.000769848	0.000234632	0.000483449	0.00443987	0.00773565	0.000332836	0.000212657	5.62514e-05	0.000409958	0.000190797	0.000518369	0.000353886	0.000154087	8.89351e-05	0.000157391	1.47184e-05	1.41163e-05	0.001249	0.000373883	0.000178047	7.45243e-05	1.00951e-08	0.00015236	4.25492e-05	9.62915e-05	0.000442452	0.000105977	0.00619395	0.000221857	0.00549169	0.000389172	0.000543842	2803.59
CPA_K66	4.39108e-05	4.62956e-05	0.000263731	8.03793e-05	0.000165618	0.00152099	0.00265005	0.000114022	7.28511e-05	1.92704e-05	0.000140442	6.53626e-05	0.000177581	0.000121233	5.27865e-05	3.0467e-05	5.39184e-05	5.04218e-06	4.83589e-06	0.000427877	0.000128083	6.09947e-05	2.55302e-05	3.45832e-09	5.21951e-05	1.45763e-05	3.29872e-05	0.000151573	3.63053e-05	0.0021219	7.60029e-05	0.00188132	0.000133321	0.000186307	395.476
CPA_L68	0.000129112	0.000136124	0.000775453	0.00023634	0.000486969	8944.41	15584	0.00033526	428.41	5.6661e-05	0.000412944	0.000192187	0.000522143	0.000356463	0.000155209	8.95827e-05	0.000158537	1.48256e-05	1.42191e-05	0.00125809	0.000376605	0.000179344	7.50669e-05	1.01686e-08	0.00015347	42.859	9.69927e-05	0.000445673	0.000106749	0.00623905	0.000223472	0.00553168	392.005	0.000547802	498.354
CPA_M69_70	3.35656e-06	3.53885e-06	2.01597e-05	6.14421e-06	1.26599e-05	0.000116265	0.000202571	8.71585e-06	5.56876e-06	1.47303e-06	1.07354e-05	4.99633e-06	1.35743e-05	9.26707e-06	4.03502e-06	2.32891e-06	4.12154e-06	3.85425e-07	3.69657e-07	3.27071e-05	9.79072e-06	4.66245e-06	1.95154e-06	2.64355e-10	3.9898e-06	1.11422e-06	2.52155e-06	1.15863e-05	2.77519e-06	0.000162198	5.80968e-06	0.000143809	1.01911e-05	1.42414e-05	34.5489
CPA_M71	1.7877e-05	1.88478e-05	0.00010737	3.2724e-05	6.74263e-05	0.000619227	0.00107889	4.64205e-05	2.96591e-05	7.84534e-06	5.71767e-05	2.66104e-05	7.22966e-05	4.93562e-05	2.14904e-05	1.24037e-05	2.19512e-05	2.05277e-06	1.96879e-06	0.000174197	52.1452	2.48321e-05	1.03939e-05	1.40795e-09	2.12496e-05	5.93431e-06	1.34297e-05	6.17085e-05	1.47806e-05	0.000863866	3.09423e-05	0.000765923	5.42775e-05	7.58493e-05	2.30009e-05
CPA_M72	0	0	0	0	0	0	0	0	0	0	0	0	0	0	0	0	0	0	0	0	0	0	0	0	0	0	0	0	0	0	0	0	0	0	0
CPA_M73	0	0	0	0	0	0	0	0	0	0	0	0	0	0	0	0	0	0	0	0	0	0	0	0	0	0	0	0	0	0	0	0	0	0	0
CPA_M74_75	1.16829e-05	1.23174e-05	7.01681e-05	2.13856e-05	4.40642e-05	0.000404674	0.00070507	30.3365	1.93827e-05	5.12706e-06	3.73659e-05	1.73903e-05	4.7247e-05	3.22551e-05	1.40443e-05	8.10603e-06	1.43455e-05	1.34152e-06	1.28663e-06	0.000113841	3.40777e-05	1.62282e-05	6.79255e-06	9.20118e-10	1.3887e-05	3.87816	8.77654	161.31	9.65935e-06	0.00056455	2.02213e-05	0.000500543	3.54712e-05	4.95687e-05	45.0943
CPA_N77	2.94105e-05	3.10078e-05	0.000176642	53.8363	110.927	0.00101873	0.00177495	7.63693e-05	4.87941e-05	1.29069e-05	9.4065e-05	4.37785e-05	0.00011894	8.11991e-05	35.3553	61.2185	3.61134e-05	3.37714	3.23898e-06	0.000286583	257.362	4.08529e-05	1.70996e-05	0.00231631	34.9591	9.7629e-06	2.20941e-05	913.685	2.43165e-05	0.0014212	5.09051e-05	0.00126007	8.92954e-05	0.000124784	3.78402e-05
CPA_N78	1.84011e-05	1.94004e-05	0.000110518	3.36834e-05	6.94032e-05	0.000637382	0.00111052	4.77815e-05	3.05287e-05	8.07536e-06	5.8853e-05	2.73906e-05	7.44163e-05	5.08033e-05	2.21205e-05	1.27674e-05	2.25948e-05	2.11295e-06	2.02651e-06	0.000179305	5.36741e-05	2.55602e-05	1.06986e-05	1.44923e-09	2.18726e-05	6.1083e-06	1.38235e-05	6.35177e-05	1.52139e-05	0.000889194	3.18495e-05	0.00078838	5.58689e-05	7.80731e-05	23.6752
CPA_N79	8.28192e-06	8.7317e-06	4.97418e-05	1.51601e-05	3.12368e-05	0.000286871	0.00049982	2.15054e-05	1.37403e-05	3.63454e-06	2.64884e-05	1.23279e-05	3.34931e-05	2.28654e-05	9.95594e-06	5.74632e-06	1.01694e-05	9.50993e-07	9.12087e-07	8.07009e-05	2.41575e-05	57.5203	4.8152e-06	6.52266e-10	9.84438e-06	2.74921e-06	6.22163e-06	142.939	6.84745e-06	1600.83	1.43347e-05	0.000354832	50.2907	3.5139e-05	1.06557e-05
CPA_N80-82	1.33801e-05	1.41068e-05	8.03619e-05	2.44925e-05	5.04656e-05	0.000463464	0.0008075	34.7437	133.191	17.6157	4.27942e-05	1.99167e-05	5.41108e-05	3.6941e-05	1.60846e-05	46.4182	1.64295e-05	1.53641e-06	1.47355e-06	0.000130379	3.90284e-05	1.85858e-05	7.77934e-06	1.05379e-09	1.59044e-05	4.44157e-06	1.00516e-05	4.61861e-05	1.10626e-05	0.000646566	2.31589e-05	0.00057326	4.06243e-05	5.67699e-05	86.0757
CPA_O	1.12584	1.18699	6.76189	2.06087	4.24633	38.9972	67.9454	2.92344	1.86785	0.494079	3.60083	1.67585	4.55304	3.10832	1.35341	0.781153	1.38243	0.129278	0.123989	10.9705	3.28397	1.56386	0.654577	8.8669e-05	1.33824	0.373727	0.845768	3.88623	0.930842	54.404	1.94866	48.2358	3.41825	4.77678	1.44853
CPA_P	1.99008e-05	2.09816e-05	0.000119525	3.64286e-05	7.50595e-05	0.000689328	0.00120103	5.16757e-05	3.30168e-05	8.7335e-06	6.36495e-05	2.96229e-05	8.04811e-05	5.49438e-05	2.39233e-05	1.38079e-05	2.44363e-05	2.28516e-06	2.19167e-06	0.000193918	58.0485	2.76433e-05	1.15705e-05	1.56734e-09	2.36553e-05	6.60612e-06	1.49501e-05	206.083	1.64539e-05	0.000961663	964.465	0.000852632	6.04222e-05	8.44361e-05	2.56048e-05
CPA_Q86	0.000834056	0.000879353	0.0050094	0.00152675	0.0031458	0.0288903	0.0503359	0.00216577	0.00138376	0.000366028	0.0026676	0.00124152	0.00337302	0.00230273	0.00100264	0.000578701	0.00102414	1436.59	551.127	0.00812724	0.00243285	0.00115855	0.000484929	6.56885e-08	0.000991409	0.000276867	0.000626569	0.00287903	0.000689594	0.040304	0.00144362	0.0357344	0.00253234	0.00353878	0.00107311
CPA_Q87_88	8.43898e-05	8.8973e-05	0.000506851	0.000154477	0.000318292	0.00292312	0.00509299	0.000219132	0.000140009	3.70347e-05	0.000269908	0.000125617	0.000341283	0.000232991	0.000101448	58.5529	0.000103623	29.0709	9.29384e-06	0.000822314	0.000246156	0.000117222	4.90651e-05	6.64636e-09	0.000100311	2.80134e-05	6.33962e-05	0.000291301	6.97731e-05	0.00407796	0.000146066	0.00361561	0.000256222	0.000358054	1845.82
CPA_R90-92	3.08028e-05	3.24757e-05	0.000185004	5.63849e-05	0.000116179	0.00106696	0.00185897	7.99846e-05	5.1104e-05	1.35179e-05	394.072	4.58509e-05	0.00012457	8.50431e-05	3.7029e-05	2.13722e-05	3.7823e-05	3.53701e-06	3.39231e-06	0.00030015	8.98486e-05	4.27869e-05	1.79091e-05	2.42596e-09	3.66141e-05	1.02251e-05	46.28	2020.2	2.54676e-05	0.00148848	5.33149e-05	0.00131972	9.35227e-05	0.000130692	3.96315e-05
CPA_R93	2.62788e-05	2.7706e-05	0.000157832	4.81036e-05	9.91154e-05	0.000910251	0.00158594	6.82372e-05	4.35983e-05	1.15325e-05	8.40486e-05	3.91168e-05	0.000106275	7.25528e-05	3.15905e-05	1.82332e-05	3.22679e-05	3.01753e-06	2.89408e-06	0.000256067	7.66525e-05	3.65028e-05	1.52788e-05	2.06966e-09	3.12365e-05	8.72332	1.97414e-05	997.813	2.17272e-05	0.00126987	4.54845e-05	0.00112589	7.9787e-05	0.000111497	3.38108e-05
CPA_S94	1.54146	1.62517	9.25809	2.82165	5.81389	53.3933	93.028	4.00265	2.55738	0.676471	4.93011	2.2945	6.23383	4.25578	1.85303	1.06952	1.89276	0.177002	0.16976	15.0203	4.49626	2.14117	0.896219	0.000121402	1.83227	0.511691	1.15799	5.32087	1.27447	74.4876	2.66802	66.0424	4.68013	6.54017	1.98327
CPA_S95	1.79547e-06	1.89298e-06	1.07837e-05	3.28662	6.77194	6.21918e-05	0.000108358	4.66222e-06	2.9788e-06	7.87944e-07	11.485	2.6726	21.7832	4.95708	4.31676	1.24576e-06	2.20466e-06	2.06169e-07	1.97734e-07	1.74954e-05	5.23718	2.49401e-06	1.0439e-06	0.000141407	6.40259	1.19202	2.69762	6.19767e-06	1.48448e-06	8.67621e-05	3.10767e-06	7.69252e-05	5.45134e-06	15.2358	9.24033
CPA_S96	3.62999e-05	3.82713e-05	0.00021802	265.79	0.000136912	0.00125737	0.00219073	9.42587e-05	6.0224e-05	1.59303e-05	0.0001161	5.40335e-05	0.000146801	0.00010022	4.36372e-05	125.931	4.45729e-05	4.16823	3.9977e-06	0.000353715	0.000105883	5.04227e-05	2.11052e-05	2.8589e-09	4.31482e-05	1.20499e-05	27.2696	0.000125302	3.00126e-05	0.00175412	6.28296e-05	0.00155524	0.000110213	770.076	186.817
CPA_T	0.000193634	0.00020415	0.00116298	0.000354449	0.000730326	0.00670714	0.0116859	0.000502802	0.000321252	8.49766e-05	0.000619307	0.00028823	0.000783078	0.000534601	0.000232773	134.351	0.000237764	2.22345e-05	2.13249e-05	0.00188681	0.000564809	0.000268969	0.000112581	1.52502e-08	0.000230165	6.42773e-05	0.000145464	0.000668394	0.000160096	0.00935694	0.00033515	0.00829608	0.000587906	0.000821559	0.000249133

[truncated: 26 more sheets: EE, EL, ES, FI, FR, HR, HU, IE, IT, LT, LU, LV, MT, NL, NO, PL, PT, RO, RS, SE …]
