# Supplementary material for: Bridging between economy-wide activity and household-level consumption data: Matrices for European countries
Source: Data Brief. 2020 Mar 12;30:105395. doi: 10.1016/j.dib.2020.105395 (PMC7083776; doi:10.1016/j.dib.2020.105395)
Supplement: Supplementary file 2 [file mmc2.xml]

<?xml version="1.0" encoding="utf-8" standalone="no"?>
<data>
  <datasets>
    <author>toon.vandyck@ec.europa.eu</author>
    <type>0</type>
    <dataset>
      <value>6</value>
      <reason>Other (please explain)</reason>
      <comments>I have submitted my raw data as a supplementary data file along with my manuscript.</comments>
    </dataset>
  </datasets>
</data>
